# Supplementary material for: Novel Rank-Based Statistical Methods Reveal MicroRNAs with Differential Expression in Multiple Cancer Types
Source: PLoS One. 2009 Nov 25;4(11):e8003. doi: 10.1371/journal.pone.0008003 (PMC2777376; doi:10.1371/journal.pone.0008003)
Supplement: Table S1 — Normalized data matrix (0.52 MB XLS) [file pone.0008003.s002.xls]

## Sheet: matrix_norm75_short_names_noCer
Tissue type	Breast	Breast	Prostate	Prostate	Lymphoma	Lymphoma	Ovary	Ovary	Colon	Colon	Colon	Colon	Colon	Colon	Liver	Liver	Liver	Liver	Testes	Testes	Lung	Lung	Lung	Lung	Testes	Testes	Ovary	Ovary	Ovary	Ovary	Testes	Testes
Patient ID							3	4											1	2									3	4	1	2
Tumor/Normal	Tumor	Normal	Tumor	Normal	Tumor	Normal	Tumor	Normal	Tumor	Normal	Tumor	Normal	Tumor	Normal	Tumor	Normal	Tumor	Normal	Tumor	Normal	Tumor	Normal	Tumor	Normal	Tumor	Normal	Tumor	Normal	Tumor	Normal	Tumor	Normal
ebv-miR-BART10	2.59409	1.93742	3.08551	2.55638	4.14196	1.59514	2.96015	11.9161	17.0293	11.2217	1.95128	1.57472	3.50726	2.45768	3.52448	7.98374	3.46523	6.21479	1.78879	0.899081	1.63972	1.05448	3.39899	0.990249	2.13023	0.830924	2.74703	6.71544	2.89983	5.62146	1.85374	0.913973
ebv-miR-BART10*	2.60159	1.93298	3.08443	2.55696	4.13478	1.59451	2.96582	136.278	109.519	11.1981	1.94968	1.57258	6.65402	2.45744	3.52343	7.98432	3.4636	6.22038	1.7891	0.899444	1.64092	1.05511	3.40777	0.991682	2.12927	0.830137	2.7411	6.71328	2.89953	5.61977	1.85358	0.913946
ebv-miR-BART11-3p	2.59058	1.93066	3.08346	2.55523	4.12965	1.59364	2.95726	11.8462	17.0323	11.1966	1.94811	1.57228	3.5052	2.4565	3.52267	7.98214	3.45951	6.21379	1.78763	0.899318	1.63925	1.0543	3.39836	0.989586	2.12831	0.82999	2.74032	6.71073	2.89762	5.61731	1.85358	0.913981
ebv-miR-BART11-5p	2.59122	1.93661	3.09283	3.34031	4.14081	1.59806	2.96316	11.8592	17.0293	11.2133	1.94974	1.57359	3.50527	2.4603	3.53051	7.99779	3.47055	6.22597	1.79045	0.90132	1.64143	1.05518	3.39843	0.993967	2.12933	0.830311	2.74369	6.73926	2.90596	5.62505	1.87339	0.913935
ebv-miR-BART12	2.59396	1.95206	3.09322	2.56772	4.1428	1.597	3.64807	11.8538	17.0298	13.835	1.95099	1.57499	7.90711	2.46637	3.53222	7.99107	3.47978	6.23645	1.79256	0.901056	1.64383	1.24659	5.29923	1.21311	2.57228	0.831178	2.74987	6.73313	2.90853	6.29829	1.85755	0.915982
ebv-miR-BART13	46.0097	84.6736	43.5831	44.2376	129.183	31.8273	22.1734	20.2071	24.0849	49.2794	61.9394	42.4261	36.9617	59.5287	49.2179	88.4418	30.0496	60.7472	25.5361	13.8528	51.5513	49.9591	67.9326	56.5731	28.3943	12.5869	20.5364	52.7281	22.7034	51.9301	23.9991	13.9068
ebv-miR-BART13*	2.59572	1.93103	3.08296	2.55577	4.13206	1.59382	2.95747	11.8471	17.0293	11.1979	1.94811	1.57226	3.5052	2.45896	3.52209	7.98371	3.46143	6.21429	1.78762	0.899054	1.63926	1.05446	3.39835	0.989573	2.12839	0.829729	2.7411	6.71044	2.89777	5.61587	1.85358	0.9138
ebv-miR-BART1-3p	2.59018	1.93106	3.08232	2.55548	4.13011	1.59383	2.95655	11.8485	62.1594	11.1958	1.94824	1.57159	3.50544	2.45735	3.52327	7.98218	3.46207	6.21985	1.78814	0.899722	1.63945	1.05457	3.39978	0.989453	2.12954	0.829945	2.74013	6.72381	2.90355	5.61654	1.85362	0.913854
ebv-miR-BART14	2.59591	1.9334	3.09504	2.55769	4.14034	1.595	2.96145	11.9029	17.0293	11.225	1.95177	1.57389	3.50648	2.45762	3.52344	7.98394	3.46374	6.22441	1.78847	0.899744	1.63971	1.05687	3.39872	0.989478	2.12874	0.83061	2.74158	6.71899	2.90147	5.62322	1.85376	0.914104
ebv-miR-BART14*	2.59035	1.93294	3.08491	2.56141	4.13341	1.59415	2.95722	11.8464	17.039	11.1976	1.94809	1.57157	3.51091	2.45735	3.52241	7.99107	3.46062	6.21546	1.78761	0.899614	1.64045	1.05426	3.39837	0.98946	2.12858	0.829722	2.74128	6.71161	2.89932	5.6175	1.85366	0.913861
ebv-miR-BART15	2.59659	3.08443	3.60067	4.05724	4.14052	2.06389	2.9631	11.85	17.0413	11.4413	1.95535	1.575	9.81786	2.46317	3.5323	7.99699	3.47437	6.24411	1.79475	0.90145	1.6402	1.05753	7.38022	0.993247	2.13667	0.831637	2.74618	6.72147	2.91766	5.62393	1.85783	0.914667
ebv-miR-BART1-5p	2.59136	1.934	3.08284	2.5578	4.13122	1.59401	2.9596	11.8472	17.0294	11.2014	1.94942	1.57198	3.50557	2.4618	3.52609	7.98509	3.45915	9.34042	1.79371	0.90004	1.64101	1.05588	3.39891	0.999471	2.13451	0.830103	2.74128	6.71955	2.89946	5.61734	1.85366	0.913969
ebv-miR-BART16	3.82148	3.68977	3.94819	2.56879	4.14067	1.59554	2.95808	11.8479	17.0308	11.2029	2.4176	1.57303	3.5108	2.46618	3.52409	7.98282	3.46376	6.22904	1.7902	0.900089	1.6402	1.05514	3.39998	0.991795	2.1303	0.830832	2.74693	6.71714	2.90129	5.61709	1.85762	0.915801
ebv-miR-BART17-3p	2.59276	1.93099	3.09465	2.55674	4.13106	1.59527	2.96	11.8461	91.6471	11.2019	1.94915	1.57169	3.5087	2.45773	3.52323	7.9865	3.46538	6.21489	1.78775	0.899292	1.63999	1.05427	3.39946	0.989832	2.12871	0.829983	2.74035	6.71406	2.89884	5.62137	1.8536	0.913754
ebv-miR-BART17-5p	2.59126	1.9313	3.08249	2.55632	4.13113	1.59389	2.95843	12.5771	17.0293	11.1995	1.94837	1.57156	3.5052	2.45686	3.5222	7.98211	3.45885	6.2155	1.78772	0.899148	1.63955	1.05426	3.39835	0.98992	2.12834	0.829722	2.74087	6.71413	2.89753	5.61587	1.85358	0.913715
ebv-miR-BART18-3p	2.59765	1.93503	3.0868	2.55811	4.14573	1.594	2.96009	11.8551	17.0293	11.2098	1.9488	1.57247	3.50612	2.46234	3.52365	7.98989	3.46944	6.21418	1.79246	0.901401	1.64161	1.05487	3.39923	0.990476	2.1336	0.829859	2.74258	6.71406	2.89897	5.62926	1.85398	0.914532
ebv-miR-BART18-5p	2.62448	1.94544	3.08412	2.56065	4.13588	1.59736	2.95713	11.8519	19.7585	11.209	1.95144	1.57328	3.51354	2.45857	3.52829	7.98234	3.46264	6.2202	1.78778	0.899386	1.63995	1.0546	3.40457	0.992104	2.12919	0.830962	2.74131	6.72062	2.8991	5.62015	1.8536	0.915674
ebv-miR-BART19-3p	3.5396	4.88295	22.7835	2.56698	5.98743	1.59651	5.36011	11.8655	17.0293	20.4958	1.95515	1.57637	3.50933	2.45925	3.52776	8.00541	3.46352	6.81744	1.80208	0.902601	1.64171	2.14611	4.31148	2.69191	2.35066	0.925195	9.72484	9.30253	2.9064	5.64387	1.85811	1.07413
ebv-miR-BART19-5p	2.5924	1.93146	3.08209	2.56554	4.13018	1.59354	2.95701	11.847	17.0295	11.1949	1.94801	1.57165	3.50673	2.45661	3.52469	7.98451	3.4647	6.21486	1.78841	0.899193	1.63925	1.05438	3.39835	0.995627	2.12924	0.829791	2.74065	6.7108	2.898	5.61913	1.85382	0.913808
ebv-miR-BART20-3p	2.59036	1.93151	3.08211	2.55629	4.13144	1.60594	2.9568	11.8461	17.0327	11.1973	1.94805	1.57162	3.5052	2.45725	3.52265	7.98214	3.45999	6.21372	1.78795	0.89918	1.63933	1.05439	3.39835	0.989567	2.12838	0.829972	2.73998	6.71062	2.89828	5.6168	1.85379	0.9139
ebv-miR-BART20-5p	2.5951	1.94106	3.08323	2.56795	4.13354	1.59377	2.96254	11.852	17.0393	11.2002	1.94937	1.57186	3.50773	2.45714	3.52316	7.98566	3.46444	6.21771	1.79003	0.899171	1.64023	1.05507	3.39846	0.991663	2.12887	0.83012	2.74018	6.71505	2.89781	5.61677	1.8539	0.914066
ebv-miR-BART2-3p	2.61225	1.93713	3.11408	2.56446	4.1414	1.59811	2.96545	11.8523	17.0293	20.2231	1.95266	1.621	3.5055	2.45974	3.53036	8.00019	3.46124	6.23845	1.94636	0.900089	1.64585	1.05731	3.39877	1.998	2.13114	0.830685	2.74836	6.73355	2.90144	5.64195	1.85669	0.914324
ebv-miR-BART2-5p	2.59265	1.93432	3.08307	2.55843	4.13257	1.59381	2.95981	11.8469	67.1729	11.2037	1.949	1.57183	3.50523	2.4576	3.52676	7.98266	3.46944	6.21454	1.7892	0.89961	1.64247	1.05472	3.39904	0.989857	2.13237	0.829722	2.74057	6.71803	2.89937	5.6175	1.8544	0.913773
ebv-miR-BART3	2.59022	1.93068	3.08319	2.5576	4.13016	1.59453	2.9572	11.8461	17.0293	11.1954	1.94821	1.57157	3.5052	2.45689	3.52228	7.9855	3.46292	6.21664	1.78781	0.899148	1.63943	1.05715	3.39836	0.991031	2.12846	0.829801	2.74036	6.71448	2.90037	5.6237	1.85364	0.91402
ebv-miR-BART3*	2.59206	1.93786	3.87293	2.7252	4.13447	1.59785	2.95967	11.8711	17.0293	11.22	1.9515	1.57553	3.51287	2.45895	3.52953	7.99056	3.47365	6.22095	1.78999	0.900053	1.6417	1.05624	3.79361	0.994611	2.13093	0.831295	2.74761	6.71948	2.91339	5.63927	1.85431	0.915998
ebv-miR-BART4	3.06661	1.82894	2.91069	2.41425	3.8993	1.50462	2.79042	11.1846	16.0713	10.5689	1.84086	1.48315	3.30801	2.31864	3.32413	7.53561	3.26984	5.86572	1.68795	0.849072	1.54766	0.995148	3.20757	0.934079	2.00872	0.783416	2.58947	6.33372	2.73483	5.30166	1.75006	0.86249
ebv-miR-BART5	2.59042	1.93087	3.08261	2.55798	4.12936	1.59394	2.95657	11.8471	17.0426	11.2101	1.94809	1.57156	3.5052	2.45653	3.52414	7.98214	3.46398	6.21575	1.78761	0.902951	1.6397	1.05436	3.39847	0.99408	2.12929	0.829743	2.74025	6.71066	2.89834	5.62108	1.85396	0.914077
ebv-miR-BART6-3p	2.59014	1.9311	3.08313	2.55811	4.13122	1.59361	2.95676	11.8463	17.0325	11.1975	1.94901	1.57251	3.5052	2.4571	3.52436	7.99216	3.45939	6.21511	1.78815	0.899399	1.63925	1.05424	3.39835	0.989561	2.12889	0.829801	2.74151	6.71073	2.8981	5.61951	1.85369	0.9138
ebv-miR-BART6-5p	2.59025	1.95062	3.0817	2.55628	4.13427	1.59368	2.95837	11.8487	17.0293	11.1984	1.94801	1.57189	3.5052	2.45768	3.52353	7.98352	3.46988	6.21407	1.7883	0.899507	1.63932	1.05494	3.40576	0.990028	2.12841	0.830407	2.74155	6.71307	2.89975	5.62249	1.85407	0.914043
ebv-miR-BART7	2.59791	6.93543	3.08659	2.71815	4.13917	1.59446	2.95852	12.0963	17.0331	11.21	3.39886	1.57582	3.58563	2.45809	3.52285	7.98259	3.46229	6.21521	1.78769	0.899108	1.64016	1.05702	3.40221	0.990779	2.12882	0.829859	2.74155	6.71998	2.91667	5.61721	1.85394	0.913865
ebv-miR-BART7*	2.59142	1.9428	3.09079	2.55613	4.13904	1.59605	2.96164	11.8482	17.0293	11.2068	1.94807	1.57383	3.50533	2.45733	3.52265	7.9847	3.4615	6.21917	1.78913	0.89961	1.64032	1.05472	3.39862	0.989504	2.13183	0.829921	2.74207	6.73327	2.91619	5.644	1.85468	0.914544
ebv-miR-BART8	2.59391	1.9333	3.0857	2.56764	4.12985	1.59641	2.95801	11.8475	17.0307	11.2316	1.95408	1.57379	3.51476	2.46107	3.52465	7.99414	3.4613	6.22327	1.78864	0.901186	1.63933	1.05532	3.39852	0.992281	2.12905	0.830383	2.74412	6.71186	2.90149	5.64211	1.85403	0.914652
ebv-miR-BART8*	2.59262	1.93215	3.08307	2.55664	4.13184	1.59603	2.95939	11.8476	17.0293	11.2113	1.94847	1.57329	3.5052	2.45825	3.52704	7.98579	3.4599	6.21454	1.78791	0.899238	1.63965	1.05546	3.39845	0.989447	2.12883	0.830387	2.74111	6.71679	2.89778	5.61923	1.85435	0.914259
ebv-miR-BART9	2.59014	1.93168	3.08412	2.55802	4.13265	1.59406	2.95914	11.8461	17.0293	11.204	1.94863	1.57203	3.50529	2.45657	3.52272	7.98397	3.46385	6.21475	1.78825	0.899672	1.63932	1.05443	3.39847	0.989554	2.12929	0.829887	2.73996	6.71048	2.89763	5.61622	1.85367	0.914112
ebv-miR-BART9*	2.59526	1.93067	3.08435	2.55719	4.13098	1.59449	2.95726	11.8504	17.0293	11.1983	1.949	1.57211	3.5052	2.45859	3.52376	7.98742	3.46464	6.21603	1.79096	0.899314	1.63975	1.05453	3.39854	0.989478	2.12862	0.829839	2.74044	6.7147	2.89904	5.6176	1.85508	0.913811
ebv-miR-BHRF1-1	2.59689	3.2379	3.10153	2.5867	4.15833	2.54087	2.97103	11.8491	17.0992	11.2248	3.09305	1.58654	3.50655	2.45873	3.53622	7.98717	3.49761	6.22608	1.78884	0.899462	1.64728	1.05683	3.40081	1.86691	2.13332	0.833195	2.75382	6.72342	2.91008	5.63384	1.85461	0.916283
ebv-miR-BHRF1-2	2.59354	1.93228	3.08207	2.55959	4.13712	1.59401	2.96	11.8488	17.0293	11.2011	1.94851	1.58307	3.5052	2.46096	3.52413	7.98509	3.47018	6.21639	1.78862	0.899242	1.63949	1.05491	3.39839	0.989762	2.13073	0.830003	2.74185	6.71881	2.89985	5.62936	1.85436	0.914687
ebv-miR-BHRF1-2*	2.59448	1.93162	3.08249	2.55821	4.13385	1.59417	2.95975	11.8464	17.0293	11.2	1.94891	1.57156	3.5052	2.45699	3.52509	7.99245	3.46178	6.47856	1.78918	0.899108	1.63944	1.05539	3.39836	0.989586	2.1296	0.829757	2.74218	6.71176	2.89877	5.61967	1.85359	0.914043
ebv-miR-BHRF1-3	2.59754	1.93304	3.09038	2.55723	4.13473	1.59413	2.95651	11.8492	17.0293	11.2062	1.95235	1.57338	3.5052	2.45695	3.52465	7.98246	3.46104	6.21757	1.78822	0.899798	1.63926	1.05448	3.40345	0.990331	2.12961	0.829811	2.74318	8.163	2.89888	5.62313	1.85858	0.914212
hcmv-miR-UL112	2.60086	1.94031	3.08278	2.55748	4.13279	1.59375	2.95661	11.8461	17.0293	11.1961	2.27084	1.57198	3.50628	2.4569	3.52199	7.98714	3.45909	6.21432	1.78831	0.899135	1.6396	1.05426	3.39841	0.989769	2.12863	0.829894	2.74402	6.71413	2.89785	5.63048	1.8543	0.913958
hcmv-miR-UL148D	2.63774	1.93077	3.08205	2.55715	4.12934	1.59454	2.95651	11.8472	63.4339	11.2009	1.94841	1.57177	3.50529	2.45735	3.52223	7.98211	3.4606	6.21375	1.78762	0.899475	1.63938	1.05424	3.39839	0.991278	2.12857	0.829993	2.7399	6.71048	2.89763	5.61654	1.85393	0.914016
hcmv-miR-UL22A	2.59035	1.93114	3.08292	2.55559	4.13137	1.59348	2.95669	11.8462	17.1103	11.195	1.94906	1.57563	3.50589	2.45837	3.52239	7.98211	3.46091	6.21379	1.78761	0.899032	1.63932	1.05449	3.40085	0.989838	2.12883	0.829986	2.74054	6.72278	2.89946	5.61705	1.85385	0.913804
hcmv-miR-UL22A*	2.59277	1.93372	3.08346	2.5599	4.59021	1.5956	2.96544	11.8514	17.0293	11.2211	1.95001	1.57583	3.50655	2.46004	3.53292	7.98662	3.46396	6.22512	1.78855	0.899896	1.64059	1.05592	3.40028	1.00251	2.1302	0.830764	2.7458	6.73295	2.89997	5.62949	1.85495	0.916468
hcmv-miR-UL36	3.14505	2.3321	3.0823	2.55664	4.13657	1.59377	2.96113	11.8495	17.0293	11.2044	1.95256	1.61496	3.5052	2.46031	3.52964	7.98314	3.46341	6.216	1.789	0.899059	1.63985	1.05549	3.39866	0.993159	2.12908	0.831288	2.74005	6.71218	2.89857	5.62003	1.85364	0.915223
hcmv-miR-UL36*	2.59227	1.93438	3.08827	2.55927	4.13314	1.59746	2.95822	11.848	17.0294	11.2014	1.94951	1.57299	3.50728	2.45729	3.52987	7.98378	3.46328	6.22248	1.79062	0.899099	1.64166	1.05527	3.39891	0.991808	2.12847	0.829952	2.74543	6.71314	2.91099	5.61868	1.85526	0.91454
hcmv-miR-UL70-3p	205.949	353.516	27.8241	33.348	69.2856	26.5115	77.9862	263.444	24.1668	424.675	416.903	449.632	163.126	208.22	44.016	77.71	32.5419	279.767	36.6962	45.1234	76.2332	116.551	128.222	131.788	35.3744	43.3909	91.644	330.963	102.35	334.608	38.6894	37.4748
hcmv-miR-UL70-5p	2.62078	1.93066	3.08155	2.55699	4.13115	1.59378	2.95657	11.8475	17.0296	11.1949	1.94806	1.57156	3.50795	2.4565	3.52197	7.98211	3.45832	6.215	1.78762	0.899023	1.63925	1.05424	3.39836	0.989447	2.12831	0.829739	2.7399	6.71073	2.89753	5.616	1.85358	0.913715
hcmv-miR-US25-1	2.59014	1.93223	3.0829	2.55556	4.13391	1.59368	2.95651	11.8461	17.0296	11.1953	1.94803	1.57222	3.5052	2.45659	3.52197	7.98349	3.46751	6.21379	1.78762	0.899059	1.63925	1.05425	3.39835	0.989687	2.12843	0.829722	2.74067	6.71303	2.89753	5.61587	1.85369	0.913854
hcmv-miR-US25-1*	2.59406	1.93146	3.08236	2.55542	4.13064	1.59463	2.96142	11.8464	17.033	11.1975	1.94877	1.57162	3.5052	2.45656	3.52216	7.98269	3.45986	6.21742	1.78817	0.899677	1.64136	1.05431	3.39835	0.989851	2.12881	0.82977	2.73998	6.71381	2.89781	5.61792	1.85394	0.914058
hcmv-miR-US25-2-3p	2.59541	1.93066	3.08187	2.55689	4.1293	1.59346	2.95694	11.8463	17.0293	11.1949	1.94801	1.57156	3.5052	2.4565	3.52197	7.98262	3.45824	6.21372	1.78761	0.899023	1.63925	1.05424	3.39835	0.989447	2.12831	0.829722	2.7399	6.71044	2.89753	5.61849	1.85358	0.913969
hcmv-miR-US25-2-5p	2.59032	2.00334	3.08311	2.56113	4.1352	1.59428	2.96239	11.8483	17.0293	11.2096	1.95211	1.57264	3.5052	2.45739	3.52321	7.98586	3.46207	6.22035	1.79318	0.900013	1.64054	1.05544	3.39941	0.991827	2.13248	0.830274	2.7425	6.72742	2.8999	5.61785	1.85536	0.914394
hcmv-miR-US33-3p	2.59647	1.93108	3.08311	2.55767	4.1298	1.59346	2.95831	11.8474	17.034	11.1974	1.9482	1.57156	3.5052	2.46452	3.52602	7.98211	3.46053	6.21372	1.78761	0.899086	1.63926	1.05424	3.39835	0.991498	2.12887	0.829722	2.7406	6.71044	2.89753	5.61651	1.85358	0.913657
hcmv-miR-US33-5p	2.59393	3.02373	3.08267	2.55944	4.13228	1.59441	2.95653	11.8529	17.0293	11.1949	2.12364	2.80415	3.50526	2.45804	3.52199	7.99024	3.45885	6.21546	1.78778	0.900344	1.64838	1.05554	3.39835	0.989744	2.12859	0.83037	2.7399	6.71137	2.89807	5.61587	1.85358	0.913846
hcmv-miR-US4	41.3982	32.6284	22.4833	16.4487	12.6343	6.52428	6.68415	11.8549	17.0329	89.3272	47.0962	40.0183	28.6963	26.4747	38.1983	69.7214	15.7824	59.6167	23.17	20.1169	20.2765	17.4764	34.9252	18.114	26.9641	12.4471	31.5777	87.6823	35.8504	54.4994	20.1408	10.8558
hcmv-miR-US5-1	2.59028	1.932	3.08155	2.55568	4.1293	1.59393	2.95774	11.847	17.0293	11.2019	1.94875	1.57443	3.5052	2.47966	3.52199	7.98294	3.45824	6.21514	1.78834	0.899023	1.63925	1.05427	3.39835	0.989933	2.12853	0.829729	2.74051	6.72643	2.90463	5.61929	1.85363	0.91407
hcmv-miR-US5-2	2.59124	1.93746	3.08211	2.55767	4.1312	1.594	2.95724	11.8476	17.0293	11.2045	1.94873	1.57183	3.5052	2.45747	3.52502	7.98611	3.45848	6.22116	1.78795	0.899511	1.64032	1.05453	3.39868	0.991265	2.12985	0.829859	2.74409	6.8111	2.89953	5.61648	1.85403	0.914424
hiv1-miR-H1	32.6589	52.6321	25.7916	11.964	11.4598	12.8799	11.4899	16.7549	24.083	15.8606	30.0473	19.4428	25.6437	39.8843	5.00188	11.3316	4.90897	12.9045	10.6494	2.04131	9.82043	10.2186	8.0925	8.81773	8.84463	2.23976	10.5787	9.49534	6.40821	7.9439	9.73554	2.09875
hiv1-miR-N367	2.59113	2.15238	3.08752	2.5593	4.13155	1.59562	2.96153	11.8514	17.0319	11.2079	1.95232	1.57583	3.51395	2.46698	3.52311	7.9903	3.46481	6.22651	1.78984	0.902274	1.6404	1.0582	3.40432	1.92717	2.1336	0.83139	2.74805	6.73508	2.90131	5.62415	1.8538	0.9141
hsa-let-7a	17169.1	15182	39216.7	33348	12680.2	16705.6	25487.3	112041	8124.99	32132.7	9369.55	13496.2	15613.7	10974	31130.2	32187.8	30770.4	41715.3	2472.8	15017.4	15131.1	23809.5	11693.6	24496.4	1909.28	13213.1	22355.5	86613.7	20551.5	90989.5	2391.61	13698.3
hsa-let-7a*	2.60326	2.44675	3.09204	2.57023	4.14233	1.60837	2.96302	11.8479	17.0397	11.24	1.95323	1.57547	5.68778	2.46542	3.5319	7.99715	3.46658	6.2502	1.7886	0.99798	3.73559	3.13021	4.10867	3.1561	2.13018	1.97456	2.74328	8.39434	2.90449	5.63268	1.8566	1.3535
hsa-let-7b	13923.6	17830.7	29805.3	26437.7	7216.38	12516.6	33664.6	246469	9162.65	38601.3	7145.02	9521.83	12027.9	9221.21	14862.3	18255.8	15831.7	27907	1345.53	9135.29	8978.17	12813.4	5717.26	13723	1121.27	7198.51	25909.3	156382	21885.6	159386	1100.71	7397.05
hsa-let-7b*	2.59235	1.93335	3.09021	6.36983	4.14251	1.60057	2.95967	107.927	126.734	11.2097	1.95197	1.57493	3.50919	2.4617	3.52251	7.99018	3.99882	6.21575	1.79113	0.899645	1.64115	1.05556	3.402	0.997205	2.12935	0.83162	2.74293	6.71608	2.89766	5.62942	1.87726	0.915068
hsa-let-7c	1947.13	5384.3	13865.1	11237.6	888.658	1599.07	5463.54	64915.1	1345.5	8310.62	1391.23	1993.71	2597.42	1573.38	3967.99	7562.58	4811.25	10544.5	256.504	5634.61	2188.39	3427.11	1289.1	3733.77	250.619	4839.63	5337.97	48614.6	4773.16	53500.5	268.521	5059.11
hsa-let-7c*	2.59037	1.93264	3.08305	2.55559	4.1325	1.59403	2.95942	11.847	17.0293	11.1986	1.9525	1.57269	3.50521	2.45659	3.52697	7.98275	3.4606	6.36361	1.78943	0.899359	1.63976	1.05456	3.39929	0.991783	2.12836	0.829931	2.74125	6.71665	2.89753	5.61776	1.85397	0.91378
hsa-let-7d	1293.81	1232.94	2210.13	2307.8	2053.78	2302.26	2081.48	7797.34	973.302	5104.95	1021.1	1729.65	1856.4	1428.93	6814	2735.32	6306.26	3340.98	302.614	1392.66	1721.25	2972.96	1717.3	3123.71	245.18	1235	1840.65	5985.81	1679.83	6201.31	302.901	1283.78
hsa-let-7d*	2.59225	1.93466	3.10714	3.60195	4.18075	2.52835	2.98742	12.0643	244.646	11.2312	1.95921	1.59785	12.1371	2.46648	11.8402	7.9913	12.8375	6.23841	1.78825	2.36028	5.94815	5.18031	8.08432	5.76603	2.1293	2.50717	4.47085	29.9628	2.93484	21.5861	1.85395	1.35644
hsa-let-7e	1510.41	1052.88	2371.79	3242.26	1240.6	1190.17	2945.58	10365.5	476.979	2843.81	1060.75	2389.16	2210.15	1328.38	2376.1	1804.88	2012.28	2379.88	308.309	2129.1	1036.07	1837.33	1143.16	2224.26	209.064	1736.06	2523.23	6993.17	2237.48	7189.76	276.92	1757.15
hsa-let-7e*	2.59618	2.45508	3.08576	4.0189	4.13425	1.60397	2.96496	11.8566	73.5813	11.2554	1.94989	2.84463	3.51485	2.46257	3.52864	7.98269	3.47794	6.21828	1.78831	2.72989	1.64392	1.14654	3.4015	2.14238	2.13864	3.25597	2.74356	6.74589	2.90118	5.63387	1.8546	2.87039
hsa-let-7f	9415.48	7655.4	18088	15684.4	10840.3	11972	9042.84	29137.1	2372.64	9083.8	7209.75	9508.57	9881.43	7297.18	17778.9	15634.9	14806.4	15999.2	1814.31	8995.74	11639.5	18253.8	8987.76	17724.3	1447.87	8745.01	9929.43	26966.8	9309.77	30194.9	2026.53	9259.8
hsa-let-7f-1*	2.87069	1.93672	6.23856	5.58491	6.28259	4.30321	2.96831	11.8562	49.553	11.2201	1.95524	2.24775	5.11169	2.46559	3.53527	7.9881	3.47329	8.381	1.79421	0.899529	1.64439	1.05569	3.52749	1.58282	2.13365	1.13002	4.21774	6.72668	2.89868	11.1258	1.85859	0.916719
hsa-let-7f-2*	2.59249	1.93123	3.0887	2.56032	4.4088	1.80189	2.96276	11.8471	17.05	11.2223	1.95405	1.57421	3.51141	2.45958	3.52904	7.98653	3.46367	6.23299	1.79077	0.90206	1.6407	1.05607	3.40376	0.993626	2.13691	0.831853	2.74043	6.72898	2.89846	5.6199	1.85775	0.913896
hsa-let-7g	2626.73	3974.18	7348.25	7311.47	6492.64	8158.56	4347.99	6508.09	1424.9	5707.65	3725.48	4611.22	5319.3	4451.86	8603.63	10751.6	8198.1	10689.1	1265.48	3204.84	3999.84	6058.1	3739.98	5948.97	1117.68	3038.49	4062.72	5318.21	3513.7	5181.31	1258.94	2934.61
hsa-let-7g*	2.59204	1.93964	3.08361	2.55523	4.31053	1.59673	2.95661	11.8478	61.6761	11.1949	1.94823	1.57168	3.5052	2.4565	3.52204	7.98211	3.45939	6.21393	1.78761	0.899538	1.6394	1.05453	3.39835	0.989655	2.12831	0.829829	2.74154	6.71044	2.89762	5.62258	1.8538	0.913931
hsa-let-7i	2800.45	4846.38	3708.82	4115.09	7896.48	5652.31	2356.63	7633.38	2011.97	7975.23	3970.19	3228.23	5543.82	2667.27	4707.21	4295.09	4862.52	4906.48	1242.27	2754.54	5340.97	3730.98	3406.79	3967.34	1163.8	2365.37	2016.06	5369.07	1708.34	5359.83	1115.53	2336.89
hsa-let-7i*	2.59039	1.94005	3.08354	2.56606	4.13736	1.59808	2.95694	11.8471	20.9974	11.1998	1.95104	1.57157	3.50543	2.45973	3.52595	7.9839	3.46236	6.21436	1.7893	0.900075	1.65106	1.05784	3.41337	0.9898	2.12899	0.834422	2.74072	6.71161	2.89904	5.63262	1.85477	0.916661
hsa-miR-1	4.45638	30.4928	1224.15	2313.77	15.4533	39.8805	4.46723	16.8336	24.083	46.4497	180.466	2375.05	748.88	1107.97	29.2772	15.0426	13.7813	8.80661	3.97769	239.376	45.2396	202.119	36.2167	161.607	5.35518	251.601	7.15325	25.0098	6.15746	20.7958	3.40228	259.29
hsa-miR-100	436.355	1112.59	1882.9	2441.1	275.044	156.621	338.555	1918.93	132.286	1541.04	489.924	777.674	930.491	534.549	847.707	1848.19	654.624	1952.33	106.728	1269.08	663.979	1399.46	654.52	1297.93	103.272	1170.1	302.505	1496.57	269.697	1585.17	99.4795	1167.56
hsa-miR-100*	2.59426	2.55389	5.67799	3.63129	4.14684	2.42304	2.97036	11.9469	17.0293	15.619	2.42026	2.1416	4.8617	3.07345	3.53667	8.00064	3.46862	6.25213	1.79066	1.59321	1.64426	1.35376	3.40743	1.8077	2.67687	1.7228	2.74792	10.6825	2.90383	5.62648	1.855	1.011
hsa-miR-101	219.966	332.449	361.094	285.405	351.424	683.149	141.465	104.666	24.083	22.0124	363.243	395.843	262.267	322.652	288.519	607.548	98.1367	252.35	170.803	263.275	691.053	1272.7	447.032	849.156	197.266	300.176	174.272	163.101	185.744	174.825	228.706	289.911
hsa-miR-101*	3.0025	2.78131	3.58874	3.2739	4.80264	5.70255	3.42863	13.742	19.7404	13.0343	2.26415	1.8313	4.06324	2.86203	4.10175	9.25497	4.01127	7.20841	2.08273	2.84968	2.2632	7.80403	3.94436	5.71067	2.95235	2.96303	3.18057	7.78057	3.36066	6.51133	2.16389	3.85296
hsa-miR-103	1423.11	1227.19	2678.9	2294.86	3485.45	3942.52	1243.59	1968.35	893.192	2422.32	1271.34	1314.61	1834.27	1620.91	8497.98	4143.67	6029.83	4055.12	707.378	1316.18	1725.63	2316.01	2529.09	2502.85	675.183	1188.34	1098.93	1530.78	973.86	1479.22	672.118	1144.24
hsa-miR-105	2.59362	1.94257	3.08713	2.55747	4.13157	1.59359	2.95678	11.8461	17.0445	11.2005	1.94801	1.57158	3.50539	2.45661	3.52455	7.99219	3.46227	6.22287	350.007	13.4741	11.7	1.05649	26.1742	0.989725	319.721	14.4595	2.74138	6.71112	2.89757	5.61587	357.977	12.761
hsa-miR-105*	2.59174	1.94695	3.09138	2.55847	4.47303	1.59638	2.97055	11.8549	17.0293	11.2202	1.9513	1.5782	3.50548	2.4603	3.52604	7.99677	3.45992	6.24261	6.06949	0.900035	1.64057	1.17045	3.40269	1.00707	10.257	0.83176	2.7476	6.73501	2.91306	5.62722	10.2645	1.17981
hsa-miR-106a	131.48	14.3081	47.0907	36.2067	73.475	17.0339	16.2419	13.748	19.7404	16.1066	24.7128	25.7817	46.6823	23.9982	103.242	34.8733	51.0913	18.1717	8.79552	5.46518	38.1997	27.822	63.5308	30.3642	15.9954	7.81481	18.8777	7.84129	17.7476	6.54828	12.4063	8.97478
hsa-miR-106a*	2.59436	1.9355	11.2373	10.3801	4.13321	1.59649	2.96184	11.8483	17.0299	11.2123	1.95184	1.58198	3.50617	2.45815	3.5243	7.98829	3.46801	6.21985	1.78825	0.909409	1.6457	1.05644	3.39922	0.99028	2.13267	0.92651	2.75098	6.71608	2.89812	5.61725	1.85494	0.989409
hsa-miR-106b	2339.2	399.158	1033.13	788.225	1517.73	1360.11	1444.72	674.231	217.741	421.755	1048.67	751.343	1642.72	884.895	2747.22	1319.59	1283.3	805.21	1000.73	324.134	1478.85	1011.68	2483.48	922.01	1013.81	316.354	1318.38	620.304	1249.45	627.46	1017	292.777
hsa-miR-106b*	6.09806	1.95177	3.08624	2.56727	4.13422	1.59588	2.96291	11.8465	17.0293	11.2257	1.95131	1.57408	3.50876	2.45789	3.53325	7.98291	3.47812	6.22316	4.28857	0.901603	1.64865	1.05641	3.40004	0.992502	2.18458	0.831133	2.74461	6.71399	2.90423	5.61788	2.32785	0.914235
hsa-miR-107	1044.54	832.987	1691.8	1469.63	2701.22	3229.15	1061.76	1729.07	779.88	2161.73	1186.54	1298.6	1595.94	1444.93	8677.45	4686.37	5572.71	3900.74	643.328	1082.89	1861.72	2593.76	2611.85	2622.88	645.521	1158.94	1212.92	1677.62	1152.68	1756.56	725.787	1044.76
hsa-miR-10a	216.471	412.456	80.5494	133.708	367.854	665.54	793.211	17.1372	514.05	1732.29	1380.16	1766.01	2230.26	1212.04	436.527	524.644	274.254	697.218	5.31886	1396.05	732.228	751.217	2519.16	777.003	6.61567	1396.23	745.656	47.9975	704.94	49.7351	5.94046	1373.35
hsa-miR-10a*	2.59729	2.83979	3.19068	2.55737	4.13486	1.597	3.78253	11.8515	17.0293	11.2258	9.24842	9.41947	11.3582	4.06658	3.5382	7.99315	3.46367	6.23584	1.788	7.83696	5.07215	4.52782	22.4344	4.85973	2.1299	8.03894	3.49804	6.72207	3.67164	5.62904	1.89591	8.63285
hsa-miR-10b	193.9	1097.3	251.106	755.872	371.957	1434.79	1017.61	1487.69	115.797	1470.73	983.29	1474.08	736.709	1338.92	249.858	52.7527	740.029	66.0622	168.733	2544.09	184.29	138.636	602.61	144.504	171.296	2729.76	995.977	1381.55	960.75	1450.74	198.024	2653.75
hsa-miR-10b*	3.6728	15.5594	4.84077	14.5802	8.19072	13.5891	13.5816	16.8263	24.083	15.8683	7.68747	11.7679	4.97351	11.5444	5.00325	11.2989	5.87513	8.80615	2.53698	26.238	2.32344	1.49447	4.82986	1.89443	3.01757	28.8788	15.9398	22.5822	14.8617	20.0559	2.63137	27.2751
hsa-miR-122	3.66531	2.73328	4.39308	3.61713	5.84881	2.26015	4.18649	16.7669	24.083	15.886	2.76072	2.22671	26.2664	4.02049	69613.6	159906	63244.4	162552	2.5375	1.27392	2.32364	1.49662	4.81538	1.40334	3.01327	1.17418	3.88322	9.50423	4.10468	7.95224	2.62322	1.29333
hsa-miR-122*	3.66523	2.73281	4.36301	3.62396	5.85076	2.25464	4.18733	16.7636	24.1358	15.8479	2.756	2.22389	4.95897	3.47602	417.257	1166.92	157.714	454.982	2.52875	1.27262	2.32142	1.49186	4.80785	1.4024	3.01133	1.17427	3.87823	9.50835	4.09928	7.95538	2.62206	1.29288
hsa-miR-1224-3p	2.59106	1.9339	3.08157	2.55613	4.13067	1.59413	2.95651	11.8461	54.6667	11.1992	1.9483	1.57156	3.50549	2.4565	3.52197	7.98269	3.47156	6.21372	1.78761	0.899041	1.63925	1.05447	3.39865	0.989447	2.1284	0.829739	2.74051	6.71098	2.89812	5.61587	1.85359	0.913657
hsa-miR-1224-5p	130.164	181.618	87.8588	57.9784	89.7917	36.8123	32	54.9567	17.033	100.074	144.914	111.166	81.1399	66.5979	55.5315	81.8208	44.6741	132.589	24.8052	29.5156	56.6539	79.1162	102.662	120.62	25.5914	26.0131	32.1729	60.5776	32.1505	60.2787	24.5519	26.136
hsa-miR-1225-3p	14.61	16.3207	23.4658	18.1479	36.1697	10.457	12.4277	11.9608	17.0293	11.2929	15.6514	10.6658	3.51295	10.4008	10.8109	8.87416	12.5451	29.4942	7.12443	1.98818	6.72486	7.03052	7.30322	13.3683	7.08369	4.70931	6.4621	11.1229	6.19306	27.4434	4.82479	4.66771
hsa-miR-1225-5p	2236.08	4572.87	950.507	853.162	2038.42	311.954	560.408	1231.78	1894.25	1866.59	2935.52	3404.11	944.656	1019.26	465.927	1168.67	499.712	1079.45	267.319	409.903	1493.65	1829.22	2195.49	2645.57	251.771	357.275	515.709	1065.71	527.037	1029.99	246.285	317.258
hsa-miR-1226	2.59014	1.93086	3.08222	2.55707	4.13285	1.59354	2.95785	11.8473	94.9753	11.1981	1.94814	1.57231	3.50916	2.45658	3.52199	7.98688	3.47205	6.21675	1.78782	0.899036	1.63998	1.05425	3.40692	0.990091	2.12853	0.829739	2.74018	6.71236	2.89753	5.61609	1.8536	0.914405
hsa-miR-1226*	32	50.6801	17.4197	16.076	71.687	9.41641	9.42433	11.8717	17.0293	28.6532	46.8116	45.3279	12.1663	21.0667	26.475	23.4244	8.91542	18.4851	6.79514	4.52832	15.9083	19.1068	24.6412	21.0316	5.30273	4.21463	10.9026	15.3002	12.2838	19.3358	4.5536	3.93556
hsa-miR-1227	2.59057	1.93711	3.08474	2.55943	4.13385	1.59434	2.96074	11.8461	165.081	11.1989	1.94823	1.57192	3.50579	2.45653	3.52636	7.98278	3.46534	6.21372	1.7879	0.899072	1.64517	1.05441	3.40068	0.990697	2.12855	0.829863	2.74349	6.71073	2.90197	5.62111	1.85358	0.914363
hsa-miR-1228	59.0123	83.3867	76.1607	66.5512	128.335	33.5066	39.8983	36.5596	17.0309	91.8213	69.4631	65.6896	34.5472	33.7341	44.6299	68.555	35.9882	96.6715	26.8733	21.8349	33.6014	32.3947	45.0018	53.489	25.303	35.7494	32.0836	58.433	25.2121	49.7207	19.4957	26.7665
hsa-miR-1228*	2.61293	5.34223	3.083	2.55885	4.13031	1.59637	2.965	11.8473	17.0293	11.2011	2.67423	1.57554	3.50711	2.46558	3.52374	7.98941	3.45826	6.21621	1.7881	0.899274	1.63949	1.0563	3.40502	0.993247	2.12941	0.831133	2.74567	6.71378	2.8981	5.62249	1.85395	0.914933
hsa-miR-1229	2.59593	5.45237	3.08354	2.5649	4.13398	1.59647	2.95912	11.8462	17.053	11.1979	1.95864	1.57529	3.50547	2.45825	3.53155	7.98448	3.47112	6.21379	1.78761	0.899892	1.6507	1.05627	3.39899	0.995299	2.12855	0.830103	2.7404	6.71502	2.89868	5.61977	1.85392	0.913877
hsa-miR-1231	2.59217	1.93513	3.08213	2.55518	4.12954	1.59364	2.95734	11.8471	17.0293	11.1949	1.94801	1.57156	3.5052	2.45729	3.52197	7.98214	3.45824	6.21407	1.78761	0.899023	1.63926	1.05427	3.39835	0.989447	2.12831	0.829722	2.74013	6.71122	2.89772	5.61587	1.86145	0.91368
hsa-miR-1233	2.59216	1.93586	3.08172	2.55681	4.13201	1.59369	2.95921	560.681	17.0377	11.1949	1.94848	1.57192	3.5052	2.45699	3.52199	7.98211	3.45824	6.21553	1.78765	0.899068	1.63968	1.05424	3.39835	0.991259	2.12835	0.829829	2.74018	6.71044	2.89753	5.61613	1.85374	0.913657
hsa-miR-1234	25.1493	17.4201	37.1217	30.2014	32.0731	10.1785	19.9528	12.0081	17.0293	26.0338	20.3441	11.9965	5.9269	9.83537	22.3962	22.3261	20.6469	35.7921	12.3994	2.9752	17.6903	11.6759	10.185	19.6647	10.0309	6.08757	17.4145	43.5537	13.3952	46.4069	11.5204	5.78382
hsa-miR-1236	2.59014	1.9307	3.08149	2.55549	4.13398	1.59351	2.95651	11.8472	94.8353	11.1953	1.94826	1.57157	3.50533	2.45653	3.53353	7.98307	3.46065	6.21432	1.78799	0.899068	1.63981	1.05432	3.40523	0.989838	2.12869	0.829743	2.74036	6.71122	2.89753	5.61955	1.85358	0.913761
hsa-miR-1237	3.50107	9.84138	7.81863	6.72226	9.68913	3.68804	2.96433	11.8542	17.0293	11.1974	4.00848	5.95095	3.50527	2.45816	3.52479	7.98246	3.58124	6.23624	1.7918	0.899654	1.64085	1.05776	3.39854	6.20805	2.13027	1.63743	2.74556	6.73359	2.89764	5.81511	1.8546	1.25828
hsa-miR-1238	11.5584	16.8418	20.3931	18.0776	27.5484	11.0292	11.9886	11.9239	17.0311	35.4352	13.4909	10.4602	4.9925	7.82538	14.1608	16.2048	16.0298	28.5102	8.76667	3.33426	6.26865	6.86079	5.30473	11.4549	5.13093	4.53449	8.71531	26.4253	4.67106	21.18	4.05881	3.09082
hsa-miR-124	3.00674	2.23917	3.57502	2.96472	4.78989	1.84902	3.42771	13.7364	19.7404	12.9869	2.26423	11.0292	4.06774	2.88125	12.9169	9.27571	4.01079	7.21618	4.17743	1.04596	1.90193	1.67872	3.93964	4.76645	3.89884	0.963487	3.17781	7.78135	3.3632	6.51092	2.47923	1.05971
hsa-miR-124*	2.59025	1.9313	3.08199	2.55571	4.13343	1.59375	2.95684	11.8462	17.0294	11.1953	1.94804	1.57293	3.5052	2.45651	3.52267	7.98211	3.45874	6.21511	1.78771	0.899336	1.63949	1.05424	3.39866	0.99944	2.12889	0.829739	2.74066	6.71069	2.89856	5.61587	1.85382	0.913981
hsa-miR-125a-3p	47.1697	134.474	33.4095	31.8596	80.2851	27.4043	52.1159	76.1978	19.7475	113.417	76.6958	61.3064	39.6753	72.3832	20.612	42.557	19.7681	53.9272	28.2564	10.8992	30.695	43.903	52.3723	33.6574	38.9742	10.4326	47.93	101.007	49.6477	102.324	24.9308	9.52427
hsa-miR-125a-5p	467.675	174.583	325.364	491.135	249.997	287.533	764.257	2418.35	311.398	1311.83	219.272	315.619	377.492	260.592	319.339	275.437	280.287	409.895	378.604	301.557	218.663	392.247	228.129	436.758	228.945	253.245	685.765	1928.48	626.617	1891.54	349.438	246.171
hsa-miR-125b	1225.05	8238.08	12563.9	11906.7	1457.06	666.707	5101.52	67034.9	1192.13	11167.1	2420.43	3786.82	4894.47	2156.19	5438.78	8762.77	3361.1	11149.2	603.196	9030.27	3717.31	3890.27	2293.51	4124.07	652.388	8757.72	5256.61	59789.7	4916.11	63732.5	717.779	9381.19
hsa-miR-125b-1*	2.59099	4.40656	3.08222	2.56578	4.13193	1.59683	2.95739	11.8465	17.0293	11.1953	1.94856	1.57249	3.5052	2.4565	3.52269	7.98451	3.45986	6.21411	1.78829	0.899027	1.63927	1.05509	3.39835	0.989819	2.13054	0.829722	2.74598	6.71169	2.89986	5.61958	1.8538	0.913946
hsa-miR-125b-2*	3.67543	51.5838	108.744	100.409	5.84099	2.2611	10.1078	286.601	24.0896	16.3676	7.74042	12.4227	11.3205	5.34688	8.19463	53.6209	19.1512	80.872	2.53533	44.6115	5.3318	15.9483	4.82453	17.8084	3.01811	46.2293	11.028	255.306	7.67602	247.558	2.62371	40.0825
hsa-miR-126	1266.34	5048.47	1324.12	2331.41	5069	13638.7	259.066	699.482	284.468	1049.44	1943.02	2014.74	2255.57	1742.12	2385.82	3890.19	2159.35	2844.84	944.884	1787.83	1096.76	12593.2	3176.87	12191	935.614	1900.49	260.611	643.374	244.344	641.371	1045.54	1818.33
hsa-miR-126*	18.6301	68.1627	17.1358	32	99.2047	297.427	5.91944	16.7937	24.083	16.2038	36.5681	39.1164	31.1161	29.6451	23.3404	37.8542	15.9221	24.6448	15.1129	30.0853	26.9626	310.693	68.4246	247.044	17.1185	42.1329	5.663	9.54956	4.13912	7.97574	21.4942	41.6209
hsa-miR-127-3p	23.6614	115.809	104.487	75.0045	68.2382	213.956	224.771	901.587	85.7035	361.969	72.1984	68.7971	135.141	58.1561	100.301	95.8122	404.586	118.801	106.222	102.995	98.3439	29.415	72.0041	23.9745	116.806	102.681	214.216	767.786	189.635	775.806	105.809	96.9432
hsa-miR-127-5p	2.59241	1.93901	3.08504	2.55786	4.13259	1.59416	2.95743	11.8471	17.0293	11.195	1.94887	1.57321	3.5052	2.46058	3.52199	7.98317	3.45915	6.21874	1.78779	0.899592	1.64023	1.05433	3.39837	0.990274	2.12986	0.830311	2.74134	6.71044	2.89757	5.62984	1.85473	0.914467
hsa-miR-128	105.642	64.0917	116.804	113.258	102.872	117.137	57.8348	44.723	24.1093	132.598	59.4621	92.9816	99.8265	72.4895	217.25	108.534	117.88	126.779	121.7	67.4922	178.836	88.7547	210.542	80.4854	129.329	68.9971	57.7075	54.3241	53.1047	65.9617	133.304	69.1134
hsa-miR-129*	3.66433	2.73669	4.38582	5.77406	5.85776	2.26807	7.49137	16.7539	35.5131	15.9424	2.76255	5.88499	4.96348	3.56873	16.6722	11.2986	4.91279	8.8359	2.53	9.87298	22.0984	1.50863	28.2814	1.40478	3.01105	10.1654	6.37849	9.50714	4.12876	7.98389	2.62371	11.5612
hsa-miR-129-3p	96.2473	2.73052	4.36305	6.78027	5.87124	2.49	6.98948	16.8351	32.8659	20.4921	2.76947	23.1418	4.98666	6.42374	62.6626	11.2896	4.91276	8.81274	3.21441	11.1033	2.33666	4.67212	4.82424	2.15143	3.02224	10.9661	5.16891	10.6694	4.11881	18.8555	2.63528	10.3736
hsa-miR-129-5p	17.8853	2.73621	4.35788	3.62386	5.84088	2.2544	4.18484	16.7574	24.083	15.8469	2.75543	6.06215	4.95716	3.47722	5.01662	11.2886	4.89612	8.78968	2.52855	1.27713	3.9157	1.49151	4.81607	1.40238	3.01083	1.59211	3.88019	9.49041	4.10383	7.9495	2.62337	1.71257
hsa-miR-130a	452.57	370.252	747.674	839.352	761.53	1848.99	1932.9	2594.41	29.5017	399.409	887.027	1569.18	1382.29	1147.44	953.441	2006.32	1064.49	1755.46	977.904	537.05	1266.13	2576.4	1480.75	2414.19	1024.03	535.009	1869.18	2168.64	1765.94	2161.62	1029.16	495.72
hsa-miR-130a*	2.59584	1.93317	3.08901	2.55684	4.13283	1.59441	2.95971	11.8473	22.5338	11.2121	1.94828	1.57238	3.50917	2.46312	3.52323	7.98397	3.47082	6.23481	1.78826	0.900093	1.64004	1.05536	3.40526	0.990653	2.13293	0.830538	2.74343	6.71215	2.89901	5.62198	1.85397	0.913993
hsa-miR-130b	158.937	43.3783	118.931	73.2721	295.28	97.8202	94.8336	48.785	24.2885	156.301	110.637	86.9706	176.122	135.102	147.345	156.677	164.309	136.259	209.189	58.396	158.106	69.3708	272.675	56.1061	221.329	55.6029	84.6635	38.3617	78.3248	42.2025	201.07	55.0492
hsa-miR-130b*	2.5913	1.94677	3.08315	2.56035	4.13681	1.59648	2.96161	11.8545	80.8916	11.2101	1.94806	1.57228	3.51711	2.4581	3.5223	7.98323	3.47077	6.21888	1.7924	0.901751	1.64838	1.0552	3.41618	0.989725	2.13375	0.832822	2.74383	6.74011	2.89952	5.62115	1.85959	0.91373
hsa-miR-132	65.0645	100.097	123.836	112.666	117.626	84.7695	35.8835	136.495	25.488	248.572	68.8845	92.4683	116.43	80.3034	96.235	68.0766	35.4046	61.618	44.5221	92.1161	50.9726	51.1316	218.846	70.1953	44.6498	85.3352	34.4648	133.45	26.1748	139.012	42.151	84.2155
hsa-miR-132*	5.97807	8.35283	14.9708	8.92715	16.6793	6.24747	4.20665	16.8	26.2283	15.9021	4.8283	8.51872	17.7386	7.22188	9.64001	11.3099	7.7533	9.37302	5.11516	10.005	7.20398	8.99108	33.0366	8.68946	8.47802	9.55828	4.27046	9.53883	4.11182	7.97711	4.16181	9.86956
hsa-miR-133a	3.66404	2.74102	142.499	258.743	5.84307	2.26053	4.18115	16.8152	24.1772	335.569	5.37415	154.839	47.2649	69.044	4.99681	11.2956	4.89189	8.78975	2.53076	12.6002	2.3209	8.64069	4.8061	9.98688	3.00987	13.7518	3.87591	9.58781	4.09786	16.454	2.62137	12.2241
hsa-miR-133b	3.66343	25.0447	1905.65	3218.65	8.70287	27.8649	4.19874	380.836	461.882	4003.43	98.0103	1708.64	699.38	864.427	74.997	17.502	52.0524	34.2255	2.52931	181.851	23.1503	116.912	16.0503	123.608	3.01279	174.068	3.8849	343.905	4.10344	331.121	2.62588	158.494
hsa-miR-134	158.971	363.326	89.8028	77.6458	362.481	47.5759	62.3343	115.634	102.049	241.722	349.527	378.406	89.7024	83.3905	85.1698	91.9218	51.6252	109.102	27.3286	25.1503	122.673	154.866	203.624	123.65	27.0246	22.6524	62.1221	118.424	59.9697	115.183	23.6229	23.3392
hsa-miR-135a	3.66878	3.0974	56.7025	29.8554	5.86783	3.73082	15.1639	16.7822	24.1353	15.9001	2.76378	2.61125	13.8733	4.33218	9.99809	11.3409	4.9125	9.7268	2.53612	55.7334	2.32998	5.18385	19.8705	6.71034	3.01737	69.5687	16.3779	10.4478	20.8391	7.96474	2.62236	60.833
hsa-miR-135a*	34.0224	78.0251	51.6311	33.5934	101.412	5.34985	16.7793	14.8404	17.1997	18.1791	43.7387	10.2871	17.8112	9.78384	23.5924	29.9287	25.908	13.1055	10.724	2.11193	43.3844	16.5863	75.6919	9.3139	9.90429	1.34599	18.7896	13.058	14.9147	12.119	9.0954	1.85821
hsa-miR-135b	846.943	69.0721	7.37373	8.07534	69.7372	9.4242	575.093	16.7701	39.5171	15.8413	486.369	8.20917	91.1588	11.2931	43.4708	12.8009	6.20409	13.0293	69.6737	158.53	224.467	153.593	52.4275	114.702	70.9207	179.028	674.215	9.5463	681.984	10.2524	96.5132	185.397
hsa-miR-135b*	2.59221	1.9422	3.08288	2.55574	4.13014	1.59358	2.96025	11.8461	17.0293	11.2005	1.94916	1.57326	3.5052	2.45666	3.52207	7.98371	3.46018	6.21821	1.78771	0.899345	1.63951	1.05465	3.39835	0.990583	2.12847	0.83002	2.74121	6.71112	2.90977	5.6168	1.8547	0.913792
hsa-miR-136	15.2078	13.6708	11.9413	13.4166	69.4045	301.484	29.4508	16.7827	24.0965	15.8511	32.157	10.1346	31.8132	24.3132	5.19333	11.3424	12.5922	12.079	66.7565	57.1554	64.9695	20.013	30.1566	10.1669	92.0904	66.2852	31.1222	11.5607	30.6659	9.7542	92.2777	62.5234
hsa-miR-136*	3.68345	34.2206	22.963	24.5695	17.9848	65.1821	11.5891	16.7562	24.083	15.8469	18.7763	11.1991	7.36678	8.5597	4.99995	11.3231	15.8991	8.79232	24.4612	33.2068	23.4994	12.4514	10.4253	6.25417	25.3086	38.9055	13.1416	9.51104	12.548	7.9556	29.0697	35.8469
hsa-miR-137	3.66577	2.74157	4.37652	3.62653	5.84685	2.25654	4.18727	16.7539	24.083	15.8462	3.8218	24.3019	4.97147	12.2952	4.98595	11.2988	4.89159	8.79026	2.52969	1.27493	2.32458	1.4942	23.4663	1.4078	3.0134	1.1779	3.87699	9.5121	4.11437	7.99652	2.62264	1.29566
hsa-miR-138	3.66534	2.73731	4.3609	3.61479	5.84388	2.25412	4.19346	17.3114	24.083	15.832	2.76189	2.22755	4.95711	3.47994	4.98424	11.2886	4.89104	8.80116	2.53307	1.27152	2.32093	4.7592	4.80599	5.95439	3.01328	1.17401	3.87802	9.49474	4.09775	7.94227	2.62183	1.29316
hsa-miR-138-1*	2.59035	1.93122	3.08149	2.55549	4.14255	1.59372	2.95651	11.8461	17.0293	11.195	1.94959	1.57162	3.5052	2.45652	3.52225	7.98211	3.45824	6.2145	1.78795	0.899081	1.63949	1.05483	3.39835	0.989971	2.12831	0.829722	2.74031	6.71073	2.89753	5.61696	1.85358	0.913657
hsa-miR-138-2*	2.59158	1.9307	3.08508	2.55683	4.13047	1.59382	2.95651	11.8509	17.0293	11.1949	1.94854	1.57162	3.5052	2.4572	3.52206	7.98323	3.45824	6.22829	1.78787	0.906014	1.63936	1.05424	3.39835	0.995949	2.12831	0.829907	2.74066	6.71055	2.90343	5.61597	1.85358	0.914332
hsa-miR-139-3p	17.1739	27.4695	13.4852	16.2027	16.4312	66.191	37.7616	72.0184	24.0965	60.1098	14.1655	17.5574	19.5062	21.2901	5.0362	51.697	14.4134	73.0051	5.82723	7.50814	11.9162	15.6962	8.38882	11.6908	3.79445	7.60612	47.1254	93.4439	44.4238	97.5733	6.52798	8.45054
hsa-miR-139-5p	52.8278	101.491	35.7709	58.8891	168.639	708.717	4.19325	144.758	24.083	399.752	12.622	117.502	53.4062	64.5166	28.5039	225.545	112.001	341.503	4.52911	50.1901	5.53958	63.6811	18.0661	66.9904	3.04606	50.266	3.89244	160.164	4.10158	163.216	5.85239	47.9406
hsa-miR-140-3p	84.2546	247.115	225.132	285.68	527.416	1018.69	145.333	2024.62	91.5666	794.653	171.324	308.401	304.762	262.893	541.655	462.848	387.577	465.984	127.665	214.429	390.225	533.956	229.564	511.335	149.349	225.586	147.091	1868.5	150.848	1981.47	138.949	206.437
hsa-miR-140-5p	96.5237	234.766	292.87	356.687	633.657	832.665	89.5863	154.197	24.0835	57.2432	244.939	327.352	330.133	290.481	313.13	302.669	184.552	226.643	125.164	328.557	419.142	503.29	229.176	441.515	121.806	318.307	84.2866	149.353	82.7428	141.015	129.545	290.565
hsa-miR-141	610.618	140.526	2223.45	1066.83	14.9941	12.9665	2344.28	16.7648	24.221	96.0725	4830.48	2380.55	3100.6	4508.12	43.6076	23.1012	8.44707	19.3553	206.69	592.357	3497.23	2462.98	1756.01	2222.33	236.565	613.751	2148.08	9.49846	2107.82	7.96596	210.061	555.771
hsa-miR-141*	3.41019	5.66275	14.4445	13.7952	4.13365	1.59437	4.19759	11.8461	17.0293	11.1955	13.7344	4.45092	5.28568	7.86398	3.52255	7.9823	3.46108	6.21568	1.79333	5.87843	12.7231	5.60296	3.40993	3.47378	2.13182	7.65503	4.82885	6.71739	6.56093	5.61958	1.85574	6.83715
hsa-miR-142-3p	1140.07	429.251	287.802	309.178	14421.2	11957.6	170.534	16.8613	35.122	42.2373	1176.93	352.616	703.46	510.663	460.648	1106.74	282.973	325.834	1844.12	276.631	2547.56	2729.18	1896.41	1864.67	2153.02	335.601	218.994	36.5541	248.48	34.8391	2737.97	317.044
hsa-miR-142-5p	92.9365	25.0594	18.0428	22.7053	1542.32	1457.67	133.944	16.7585	24.083	15.8852	162.8	40.543	99.5661	109.819	19.1297	47.6381	9.35549	18.7862	291.112	37.7687	353.161	308.648	189.108	206.267	266.346	27.9887	24.3336	9.49863	164.965	7.96174	313.146	162.973
hsa-miR-143	71.217	348.127	2210.05	2756.36	180.228	324.857	49.4006	205.041	24.1995	1729.53	574.514	3562.21	1335.29	1710.12	432.929	136.722	186.236	127.639	47.6149	799.135	282.066	682.247	233.207	500.911	47.4949	922.407	68.5459	292.943	74.0626	318.399	67.0949	844.97
hsa-miR-143*	3.6738	21.7247	90.495	127.67	9.36523	9.70799	4.20822	288.897	24.0901	71.6283	19.8156	154.983	79.315	86.8252	20.4253	11.2885	9.41205	8.8065	2.5451	34.102	10.2048	20.2674	8.79333	18.472	3.01549	38.3592	3.88641	21.6511	4.11246	19.4891	2.6247	38.3537
hsa-miR-144	12.1287	19.3786	11.013	65.8124	140.388	662.177	22.4876	16.8262	24.083	15.8705	93.8763	53.5511	8.80874	132.409	9.31772	105.253	8.5668	8.82246	15.0391	38.9827	166.603	865.952	220.788	562.066	20.904	54.6295	32.7508	29.2134	32	30.741	20.7787	50.5753
hsa-miR-144*	3.70077	24.6481	4.87382	30.5392	24.0782	95.4252	4.20085	16.7709	24.083	15.8686	14.0338	16.8809	4.96675	33.5253	5.01069	32	4.91509	8.79963	2.80881	16.1467	18.4521	188.35	52.402	171.051	3.025	16.8012	3.90217	11.6786	5.9546	16.8627	3.40609	17.0397
hsa-miR-145	243.518	2889.48	10649.4	14749.2	881.208	1758.8	766.463	12849.4	639.671	52025.5	1875.61	15811.4	7767.34	9453.96	3183.61	1486.9	1829.74	2153.77	215.125	3644.16	1267.85	3282.95	1190.71	3114.84	290.86	4181.3	936.417	13746.7	931.827	14532.7	275.349	4065.2
hsa-miR-145*	10.835	108.55	243.608	343.031	24.8251	48.9259	17.2338	67.2209	24.0858	178.02	71.7367	445.426	203.61	243.816	57.5769	39.6446	34.8079	46.1758	9.14786	103.895	43.4125	103.303	35.9557	84.8878	9.08048	119.515	18.4278	66.0763	15.0566	70.7798	8.2746	114.129
hsa-miR-146a	253.226	238.052	73.3801	120.654	3846.37	865.583	82.6882	16.8126	36.527	278.883	695.806	176.669	317.852	301.836	460.063	753.125	238.238	576.139	419.116	104.301	503.822	369.899	437.662	364.306	450.939	111.349	100.207	18.5994	99.7061	15.5334	527.662	108.878
hsa-miR-146a*	2.60672	1.93427	3.08653	2.55783	4.13597	1.59596	2.96492	11.8552	17.0305	11.227	1.95162	1.57604	3.51014	2.46405	3.52879	7.98573	3.46273	6.24497	1.79242	0.902386	1.64239	1.05623	3.40199	0.991985	2.12944	0.848413	2.74561	6.72267	2.90045	5.62751	1.85478	0.914224
hsa-miR-146b-3p	2.59107	1.93136	3.0817	2.55867	4.13181	1.59509	2.95837	11.8461	17.0293	11.2291	1.94858	1.57183	3.50588	2.4591	3.52288	7.98346	3.45867	6.22138	1.78791	0.899274	1.63935	1.06201	3.39979	2.09229	2.12845	0.829784	2.74023	6.71137	2.89919	5.61616	1.85411	0.914486
hsa-miR-146b-5p	376.331	450.667	212.326	125.078	851.702	485.934	183.201	178.966	32.5599	162.845	204.947	217.805	424.065	240.868	184.438	762.601	258.475	745.625	245.799	322.61	570.396	1807.38	707.798	1832.88	259.904	341.391	220.031	197.547	216.449	208.948	299.288	321.738
hsa-miR-147	3.66509	2.73551	4.35966	3.61791	5.84386	2.25417	4.1844	16.7734	24.083	15.8573	2.75621	2.22647	4.95727	3.47845	4.98759	11.2934	4.90525	8.79407	2.53194	1.27232	2.31838	1.49207	4.80775	1.39961	3.01083	1.17455	3.88113	9.50551	4.10157	7.95905	2.6221	1.29477
hsa-miR-147b	2.59722	1.93171	3.08522	2.55757	4.13787	1.59747	2.95912	11.8468	17.0293	11.2128	1.95193	5.11171	3.50618	9.96483	3.52295	7.98822	3.45959	6.21899	1.7879	0.899032	1.63946	1.05427	3.39862	0.990002	2.12949	0.83014	2.74292	6.71775	2.89888	5.62348	1.854	0.913657
hsa-miR-148a	348.3	797.313	5973.91	3184.57	1325.46	457.588	532.655	365.699	58.9568	437.861	1536.85	950.879	997.169	1141.01	3771.24	5681.33	2421.86	4557.12	582.766	1512.64	1084.95	1638.36	892.307	1165.97	625.16	1696.76	605.256	387.086	573.013	402.182	724.701	1634.78
hsa-miR-148a*	2.59333	1.93363	6.22522	2.58476	4.13427	1.59367	2.95705	11.8486	17.0293	11.2091	1.95293	1.57583	3.50825	2.46541	3.54878	8.07376	3.48309	6.48326	1.80149	0.918187	1.64563	1.05778	3.39849	0.991372	2.14093	1.09028	2.74159	6.71356	2.8987	5.6175	1.86189	0.930627
hsa-miR-148b	103.305	101.873	227.585	154.068	210.395	172.908	124.5	164.75	72.171	473.267	98.3257	132.861	119.281	106.112	558.63	310.112	477.084	328.454	54.5669	147.079	172.656	272.872	391.14	216.116	69.0281	175.828	160.95	193.795	155.691	203.476	70.9911	158.771
hsa-miR-148b*	2.59158	1.93071	3.09512	2.5649	4.15325	1.59649	2.95958	63.557	17.0293	11.2229	1.95017	1.57791	3.50602	2.45789	3.53206	7.98874	3.45961	6.22116	1.78958	0.900608	1.64123	1.05864	3.40392	0.992408	2.13037	0.832058	2.74609	6.72281	2.90135	5.6292	1.85429	0.917154
hsa-miR-149	13.2985	23.1695	304.115	345.636	6.65549	10.6018	22.0599	185.185	93.5963	128.315	9.27682	30.4473	15.032	13.6877	13.5181	11.3331	11.0367	17.834	11.4996	42.2832	110.09	15.7844	20.4079	11.1374	11.5973	38.1969	20.476	169.261	19.0675	173.466	10.9661	35.443
hsa-miR-149*	11.2911	20.0245	3.08499	2.57094	4.23437	1.61055	2.96842	11.8476	17.0293	11.2595	12.9775	9.28212	3.50673	6.99092	3.52593	7.98243	3.4587	6.22405	1.79524	0.903242	1.64263	3.30008	3.40856	6.85982	2.13258	0.923883	2.74947	6.71537	2.902	5.63281	1.8581	1.25003
hsa-miR-150	218.348	639.076	424.171	506.181	2025.07	6293.92	250.653	1234.97	1033.09	3745.69	344.343	370.162	1189.81	631.952	1197.86	2609.02	2042.86	2454.8	707.581	191.473	697.577	1129.27	802.549	1047.01	645.714	173.358	225.555	977.913	192.433	979.62	687.77	179.422
hsa-miR-150*	156.076	173.324	76.8245	52.1804	240.58	48.6708	48.2772	74.6209	80.5233	157.677	167.472	133.79	94.0705	168.543	79.6931	114.749	65.9367	133.166	38.2192	19.1754	92.3928	76.2873	111.169	81.3995	33.9533	17.0012	49.4481	73.2524	49.2145	76.4794	37.1664	15.3979
hsa-miR-151-3p	91.4136	102.397	187.599	179.232	86.8429	139.068	127.558	153.057	71.1272	209.952	122.224	130.055	193.371	118.891	529.426	164.429	201.182	149.51	164.304	91.0896	155.358	129.733	149.807	134.23	186.738	89.3623	119.67	153.742	117.178	159.406	173.935	85.8002
hsa-miR-151-5p	356.217	514.526	1026.13	1057.08	504.372	922.606	948.225	2080.72	338.146	1136.42	511.257	674.108	767.439	591.788	2281.33	1316.46	1441.26	1534.09	826.674	568.195	618.347	808.849	651.955	796.648	709.842	509.531	875.816	1631.4	820.922	1743.27	802.06	506.251
hsa-miR-152	118.676	61.8376	68.882	98.8586	67.7663	51.1679	13.7484	16.8555	24.083	49.7783	70.9253	84.9152	69.0611	67.2006	60.0718	114.357	57.0119	61.2461	7.45489	94.2493	155.971	82.526	55.5289	66.9664	10.5851	100.881	16.8425	12.8686	17.1827	22.6674	9.77586	102.029
hsa-miR-153	3.68536	2.83965	96.2629	26.5623	5.84872	5.13785	4.18815	16.7587	24.083	15.8683	5.05037	6.79415	5.07135	6.5291	4.98382	11.3106	4.89678	8.79692	2.53862	3.0771	3.85838	2.89034	25.2351	1.40527	3.01515	2.70291	3.87828	9.49892	4.10243	7.9471	2.62599	2.503
hsa-miR-154	4.45879	21.3692	26.9504	26.0608	24.1268	73.3338	34.738	81.4937	74.8427	40.2787	18.7264	17.267	29.7342	16.4192	18.3359	29.3138	75.6848	46.3964	23.8916	26.6752	23.8492	8.55271	17.5678	7.45282	26.78	26.1389	34.0796	80.1272	26.0936	76.2911	24.0746	24.3639
hsa-miR-154*	3.78736	6.71508	5.66024	3.62517	12.5591	32	6.75804	16.7543	24.0956	15.8748	10.9614	7.28432	12.1727	3.48524	6.70714	11.3069	20.1171	8.83568	75.7942	7.59507	12.6059	4.39488	16.159	2.17382	65.7423	8.27952	7.97563	9.49548	8.30607	7.97005	81.2653	8.12519
hsa-miR-155	232.802	112.729	186.034	189.63	17537.2	657.588	187.459	97.5935	201.273	308.774	138.044	106.777	385.258	174.074	122.989	403.525	235.177	298.505	268.237	79.6116	380.297	228.281	325.9	283.076	260.303	69.1913	188.146	105.069	170.017	123.666	275.286	74.2863
hsa-miR-155*	2.59572	1.9317	3.08939	2.56545	51.0897	1.60583	2.95906	12.0345	17.0338	11.2185	1.94961	1.57628	3.50612	2.46122	3.52758	7.99789	3.47325	6.23492	1.7944	0.899623	1.64116	1.21575	3.39924	0.990855	2.13369	0.830212	2.74334	6.74291	2.9011	5.62556	1.85455	0.914586
hsa-miR-15a	2495.52	1477.39	2572.76	3041.47	4514.87	5242.21	733.085	320.248	93.2261	256.267	1391.32	1354.76	1865.84	1681.67	2143.32	2752.3	1047.34	1563.57	793.557	875.608	1391.08	3412.17	2293.93	2866.44	686.662	869.682	636.45	288.065	649.264	304.192	850.26	778.329
hsa-miR-15a*	2.60415	1.93451	3.08564	2.57167	4.77748	3.22152	2.96235	77.2678	21.4807	11.2022	1.95565	1.57761	3.51749	2.4611	3.54281	7.99594	3.46902	6.22369	1.7895	0.900734	2.6031	4.14829	3.41029	3.62072	2.13033	0.833723	2.7406	6.73242	2.92094	5.62131	1.85547	0.914255
hsa-miR-15b	2509.22	1061.38	2003.01	2037.15	3944.84	4620.74	2525.85	6456.03	2372.71	9594.64	1272.97	1468.64	1782.18	1995.48	3907.93	3825.48	3950.35	3309.48	1071.68	1081.89	1936.82	2910.84	3478.04	3301.39	837.248	925.517	2120.88	4733.33	1965.81	4983.06	1004.68	928.811
hsa-miR-15b*	2.60279	1.9345	3.09208	3.0183	7.12396	2.40523	2.96794	11.8613	17.0314	11.2335	1.95779	1.57834	6.16417	2.4654	5.46912	8.00237	3.4759	6.43459	1.79372	0.902928	4.59573	3.27219	7.66831	3.94461	2.84846	2.01305	4.69012	6.73242	2.90408	5.62537	1.87284	1.59021
hsa-miR-16	5905.29	4939.41	5010.39	9068.06	13399.4	16901.4	2494.93	2104.1	953.013	2239.07	4304.48	4923.89	5941.81	6216.35	5731.25	8154.95	3950.68	5503.68	2877.24	2497.69	4826.99	10977.8	7626.39	11592.8	2519.85	2358.89	2243.05	1645.4	2057.28	1664.29	2828.16	2250.33
hsa-miR-16-1*	2.6017	1.93887	3.08796	2.55568	4.13098	1.59395	2.95694	11.8488	17.0293	11.2005	1.94808	1.57201	3.50529	2.45671	3.52372	7.98394	3.45977	6.21885	1.78819	0.900026	1.63972	1.05518	3.39899	0.989996	2.12946	0.830205	2.74021	6.72218	2.89776	5.61699	1.85432	0.914201
hsa-miR-16-2*	11.5175	4.64521	5.35262	6.24498	16.1436	5.57951	2.9708	11.8528	17.0671	25.4848	5.06381	3.21105	12.5476	6.35548	6.13638	8.00019	6.39483	9.0025	9.41617	4.36	19.7225	17.8202	17.9161	16.646	10.4288	4.85244	4.33263	7.20682	7.20204	5.63946	11.5842	4.68028
hsa-miR-17	4682.03	412.193	1895.17	1404.47	2693.77	691.938	701.277	436.184	455.987	774.447	870.663	859.957	2097.15	888.989	3429.02	1542.42	2107.5	1288.83	431.601	292.491	1066.89	726.291	2061.17	763.778	381.669	264.772	656.609	368.585	595.907	375.043	413.783	253.661
hsa-miR-17*	163.448	5.72152	42.4303	23.9323	137.337	40.921	59.7232	50.9759	24.0887	29.8567	44.1498	27.7325	81.5952	32.5272	160.384	117.826	99.971	91.2333	19.3381	12.5044	75.462	45.5329	97.6107	41.0719	28.7421	14.5072	72.9678	74.1668	75.5079	66.119	24.077	13.6524
hsa-miR-181a	363.387	242.896	123.148	188.638	1153.19	1382.48	1122.14	2735.71	329.532	1505.52	643.731	292.033	533.587	368.856	1444.16	954.387	945.517	1150.8	155.066	218.577	734.164	1853.92	1060.03	1932.46	177.319	206.009	1071.59	2344.05	1046.65	2382.3	181.403	214.425
hsa-miR-181a*	5.04415	2.74732	4.37097	3.62426	25.227	31.3127	4.19832	16.7535	32.491	15.8627	8.79011	3.42377	11.1526	3.67321	7.23945	11.3097	5.96867	8.8272	4.49458	3.20496	12.6086	29.4563	26.0239	32	7.38251	3.10576	4.56322	9.50065	4.11849	7.94991	3.91091	2.83281
hsa-miR-181a-2*	7.93542	3.77491	3.15369	2.56574	4.13685	5.62657	10.5285	18.3995	26.8146	11.2769	8.08399	3.13686	3.77904	2.48926	26.9031	8.06183	18.0283	6.27279	1.78823	5.05117	15.02	11.3877	5.81441	10.7895	2.13066	6.24327	9.37061	16.0847	5.86171	12.2307	1.85466	5.35767
hsa-miR-181b	93.526	68.2414	32.3787	44.8992	312.212	459.963	265.406	516.042	24.1521	205.444	192.919	79.3282	148.454	105.422	289.502	134.212	167.59	190.599	42.0578	65.2735	187.883	354.472	285.839	381.05	46.5259	58.8436	249.649	451.383	229.432	457.673	45.712	62.5284
hsa-miR-181c	65.1619	33.0882	41.9673	55.7339	45.002	45.4067	92.5318	97.8453	24.083	73.7125	71.4625	42.7156	70.5403	32.1808	74.6619	25.1105	33.1594	26.561	32.2087	36.7824	49.9628	96.1429	53.4028	107.349	37.4534	37.5605	102.844	92.3689	97.7661	100.155	38.0437	35.9632
hsa-miR-181c*	17.355	1.93969	5.18813	10.42	4.14417	3.2493	5.27476	11.8509	17.0325	11.2202	5.71751	1.65573	3.53492	2.46304	3.52927	7.98349	3.4624	6.21668	5.98194	3.60054	3.02727	3.9515	3.40865	5.00229	6.32069	3.36282	4.55687	6.71562	2.91965	5.64426	5.52666	2.74207
hsa-miR-181d	32.9239	12.6081	17.4851	22.4073	20.092	19.3458	53.367	63.4105	24.0834	20.2209	35.6918	16.9552	43.247	14.4226	31.9853	11.3075	12.3814	13.3345	16.2205	12.7695	16.0784	36.1521	30.1327	42.9078	17.0763	12.419	54.7664	52.9634	49.8856	61.3923	15.2275	13.948
hsa-miR-182	52.7724	1.9457	18.5949	8.84437	4.13248	1.59523	3.53137	11.8477	17.0293	11.2639	16.2682	1.58035	3.55487	2.47198	10.9575	7.99558	5.99575	6.21717	68.1761	10.0154	26.6701	8.18154	98.848	6.54981	104.047	13.2972	10.0063	7.24957	12.7657	5.65276	95.1623	13.0633
hsa-miR-182*	2.61031	1.94212	3.09336	2.56227	4.13135	1.5942	2.96421	11.8463	17.0293	11.2197	1.95365	1.57595	3.50751	2.45928	3.52534	7.98262	3.46404	6.2285	8.71118	0.9018	1.65007	1.05492	4.91602	0.99076	10.3382	0.835014	2.74178	6.71052	2.90141	5.62441	10.2825	0.920868
hsa-miR-183	534.264	56.0942	284.528	152.1	18.1588	7.60422	161.992	11.89	38.2066	76.5325	154.673	25.8667	163.577	35.7605	245.545	8.01776	194.147	10.2707	537.153	197.979	175.052	64.7743	1358.92	60.2436	435.46	161.074	138.643	6.76014	124.733	5.64084	451.777	153.65
hsa-miR-183*	20.0618	1.93878	3.0892	2.56142	4.1323	1.59357	2.96488	11.8462	17.0294	11.2061	2.76376	1.57318	3.5061	2.45864	3.5295	7.98211	3.46295	6.21372	14.7988	1.50221	4.03984	1.0603	29.6534	0.995172	16.3805	1.65608	2.74378	6.71615	2.89888	5.61613	16.5909	3.74692
hsa-miR-184	22.2631	4.8863	4.37147	4.50911	5.85643	2.26055	4.19438	16.7613	24.083	15.8657	2.78111	2.43543	4.95711	3.47922	5.00153	11.2947	4.89922	8.81805	20.5833	36.0149	2.32101	1.71221	4.80984	14.1572	15.3019	30.253	3.89598	9.52543	4.54153	7.96922	17.4273	30.7939
hsa-miR-185	202.895	143.771	86.0114	125.459	491.03	612.568	85.4202	227.919	24.1021	86.4575	155.456	159.88	180.445	185.217	428.221	345.207	222.176	285.461	91.8725	86.8617	228.757	377.863	231.58	391.404	94.2763	83.8501	87.7421	218.972	79.2252	223.818	95.1768	80.9045
hsa-miR-185*	2.59014	1.9315	3.09591	2.55661	4.13109	1.59889	2.95768	1069.34	30.4627	11.1964	1.9487	1.57452	3.50895	2.45651	3.52207	7.98269	3.46163	6.21425	1.78786	0.899224	1.64152	1.05437	3.39948	0.98951	2.12886	0.830048	2.73992	6.71427	2.89763	5.61629	1.85369	0.913892
hsa-miR-186	82.4392	102.979	132.737	111.952	148.073	178.843	49.7588	75.6408	24.0929	138.353	66.4299	116.333	88.6682	122.6	106.197	139.121	61.5996	138.138	33.897	93.0325	113.391	175.931	195.734	166.222	43.4396	111.55	63.0852	96.5238	64.3855	92.4337	45.4073	103.208
hsa-miR-186*	2.61593	2.8769	3.08731	2.56604	4.13884	1.64318	2.96779	11.8531	17.0293	11.2237	1.95554	1.57588	3.50985	2.46186	3.52616	8.00563	3.46755	6.23905	1.78998	0.902158	1.64359	1.0582	3.39924	0.994143	2.71722	0.831058	2.74963	6.73586	2.89869	5.65151	1.85687	1.34948
hsa-miR-187	2.60162	1.93656	3.0822	2.55974	4.14938	1.59456	2.96061	11.8591	17.0293	11.2125	1.94842	1.57179	3.5052	2.45713	3.52202	7.98298	3.46027	6.21668	1.78806	0.899023	1.63925	1.05431	3.39857	0.989744	2.12831	0.830127	2.74131	6.71438	2.89886	5.61833	1.85616	0.913842
hsa-miR-187*	6.32214	16.7648	3.34805	4.38168	33.7573	1.64604	2.96729	11.8463	17.0293	11.2163	37.1011	58.6166	3.51456	13.6983	3.52741	7.98211	3.45994	6.21928	1.78763	0.90098	4.21267	13.7442	8.75262	15.8292	2.12863	0.831449	2.74194	6.71356	2.89919	5.62233	1.85779	0.921674
hsa-miR-188-3p	2.59496	1.93141	3.08622	2.55709	4.13533	1.59681	2.95948	11.8488	17.0293	11.2368	1.95521	1.57428	3.50596	2.45963	9.0549	8.03974	5.88583	10.0867	1.80023	4.09609	1.6492	2.77086	3.40219	2.35774	2.13509	2.86821	3.32339	8.07581	8.02327	8.08621	1.86476	2.69643
hsa-miR-188-5p	199.398	410.162	135.327	113.829	159.684	32.3847	47.3236	47.5485	126.868	118.283	194.343	165.725	71.1988	57.5868	51.3315	77.8038	79.4592	96.8575	22.6237	55.6129	121.83	101.955	275.4	135.53	22.9787	50.1674	45.7922	45.4995	39.6323	51.5018	23.3894	52.979
hsa-miR-18a	232.191	7.76149	15.4085	11.3741	568.249	63.6382	24.7211	16.7814	24.083	15.8598	80.7765	54.4956	211.223	85.9547	410.13	75.981	177.446	31.3611	125.443	9.80544	162.077	77.5085	514.1	71.8706	135.407	11.9293	26.8439	9.52525	20.6404	7.96912	140.439	10.9641
hsa-miR-18a*	2.61282	1.93228	3.08628	2.5719	4.13906	1.59376	2.96053	11.8485	18.6039	11.2014	1.9483	1.57168	3.50571	2.45705	3.52458	7.9832	3.46019	6.2161	1.78989	0.951513	1.64175	1.05468	3.39869	0.99105	2.13045	0.829764	2.74267	6.7113	2.90188	5.61597	1.85358	0.914004
hsa-miR-18b	77.2754	2.26612	15.0741	11.9595	200.035	28.3236	6.56474	13.7515	19.7404	12.987	29.7536	31.0122	75.1106	33.2395	146.038	28.5478	55.7207	15.2743	44.5299	5.73609	67.2494	36.6295	188.228	32.0009	50.9222	5.87361	11.3921	7.78656	10.701	8.30331	53.4348	4.52847
hsa-miR-18b*	2.59015	1.93186	3.08296	2.55811	4.13957	1.59696	2.95655	11.8501	17.0776	11.2101	1.94864	1.57271	3.5052	2.45708	3.52202	7.98307	3.45909	6.21589	1.78864	0.899233	1.64007	1.05471	3.39835	0.991524	2.1297	0.831373	2.74195	6.71122	2.90034	5.62425	1.8536	0.914432
hsa-miR-190	4.94804	3.71461	7.71208	5.72366	5.86885	2.77704	4.20244	16.767	24.083	24.1574	2.77152	2.89814	8.38839	4.20099	5.4711	11.3211	4.9143	21.0534	4.61921	1.27773	4.85729	3.70304	6.78491	2.5379	4.64206	2.13916	4.27205	11.3239	4.11228	7.97158	5.26164	1.73856
hsa-miR-190b	2.59323	2.74097	5.45507	6.49313	7.13112	1.59995	4.98421	136.954	17.0293	21.3416	1.95373	2.00142	7.47336	5.11296	8.07531	9.69856	7.37145	8.91849	2.64219	1.30915	1.6442	1.7342	6.08033	2.44151	3.76707	1.62512	3.64959	12.3467	3.78289	9.80723	1.85737	1.64113
hsa-miR-191	2.59176	1.9318	3.08593	2.56059	4.13747	1.59543	2.95736	11.8462	17.0293	11.1951	1.94965	1.5718	3.5052	2.45725	3.52209	7.9825	3.46179	6.21543	1.78772	0.899211	1.64155	1.05946	3.39836	0.995747	2.12953	0.83076	2.7444	6.71711	2.90002	5.61721	1.8536	0.918018
hsa-miR-191*	8.00841	11.9313	20.0558	15.5305	25.6386	8.78914	12.7	11.9023	17.0293	32	11.1561	9.14522	5.7007	8.94067	12.7883	21.1613	11.8929	30.5278	8.86641	2.76807	6.2786	5.87065	5.96925	9.39148	6.16972	4.18661	11.9013	30.9394	8.80375	26.6583	5.09228	3.48714
hsa-miR-192	125.277	18.9862	52.8601	54.1578	99.0871	135.649	27.5953	16.8385	1722.81	2139.04	6993.97	8798.81	5824.74	12722.4	8250.34	9894.57	4245.08	6899.78	144.281	314.265	19.3204	49.3949	301.058	40.7626	131.317	289.627	25.4258	16.325	20.5391	18.9303	135.963	262.456
hsa-miR-192*	3.66711	2.73571	4.35879	3.6173	5.84309	2.26228	4.1866	16.7562	175.025	362.927	98.2885	134.318	110.396	223.587	175.947	226.274	124.643	218.165	2.53028	6.40915	2.31825	1.49659	4.80865	1.40069	3.01118	6.90827	3.8774	9.50714	4.09862	7.94547	2.62234	5.59901
hsa-miR-193a-3p	72.8571	46.7186	77.6166	59.917	187.177	70.9466	193.076	119.926	24.1735	15.875	143.33	127.36	82.8916	92.3827	304.264	268.219	114.343	145.692	49.0587	58.7247	117.026	111.021	182.07	90.9448	56.4376	61.0024	201.772	123.283	208.814	119.233	56.0992	57.8493
hsa-miR-193a-5p	99.7614	138.629	66.4323	90.6443	64.1054	29.9124	145.678	686.871	24.2151	180.342	28.0573	44.9494	71.4468	36.9314	194.694	214.94	172.498	327.981	11.568	43.5783	31.7253	47.2997	65.5895	52.3426	11.7229	36.0614	126.674	520.646	107.726	486.473	11.6179	34.5245
hsa-miR-193b	128.304	435.314	667.333	788.866	589.273	100.755	552.675	4206.9	481.31	1641.02	215.89	334.529	386.407	243.862	1103.09	1477.86	403.931	1822.93	206.563	125.52	300.733	157.617	308.255	135.146	195.68	113.58	505.753	3335.19	448.096	3281.86	197.011	111.168
hsa-miR-193b*	5.51725	10.5974	3.11454	7.14043	4.14121	1.59987	7.57552	26.336	17.0293	21.4047	3.61637	4.20085	3.51659	3.93884	8.35694	17.3619	6.17079	32	1.80537	0.909158	1.83131	2.03602	3.4055	2.85718	2.13617	0.944937	6.11512	35.6439	2.92484	38.8095	1.86022	1.22345
hsa-miR-194	82.7838	16.2054	34.5336	35.9263	42.0342	74.3162	16.9275	16.9503	2520.64	4884.63	2765.24	3674.1	3056.88	6368.57	6414.35	5070.12	3300.68	4318.18	41.3129	164.029	12.6817	43.8746	142.522	34.6342	47.7195	152.362	22.3637	22.5845	15.3386	29.3511	47.8061	160.864
hsa-miR-194*	2.59835	1.94253	3.08742	2.56394	4.1323	1.59515	2.96	11.8513	28.8874	117.486	20.1505	31.9981	50.1936	67.9401	32	34.0509	19.9292	40.9795	1.79004	0.900814	1.64038	1.05467	3.40043	0.992243	2.13087	0.832726	2.74032	6.71165	2.89848	5.61805	1.85479	0.916904
hsa-miR-195	808.023	3712.52	3115.35	4901.78	1692.34	3973.21	486.184	3561.08	98.0355	1115.72	994.981	3411.89	2125.7	2314.61	1329.42	1697.02	866.021	1722.62	537.269	1020.01	1363.34	2821.9	1014.17	2254.32	423.722	956.64	404.117	2553.9	373.017	2735.9	521.957	897.1
hsa-miR-195*	2.59976	2.61921	3.09647	2.56136	4.13051	1.59966	2.95694	11.8664	33.9105	11.2112	1.95153	1.59481	3.50857	2.46652	3.5286	7.98326	3.46437	6.25295	1.79232	0.902069	1.64643	1.21364	3.40115	2.50694	2.12899	0.833093	2.74048	6.74649	2.89759	5.73427	1.85458	0.91616
hsa-miR-196a	140.159	79.1288	12.9039	25.9991	10.5239	3.9897	93.5542	16.7724	36.3861	214.945	192.284	171.477	212.318	273.245	99.8038	11.3122	14.8275	35.8049	178.965	17.3186	25.0551	3.99834	17.8373	2.27218	3.1575	6.73175	35.6993	9.54368	71.121	7.98721	4.21745	73.1327
hsa-miR-196a*	2.59018	1.9349	3.08416	2.5575	4.13071	1.5937	2.95931	11.8486	17.0372	11.1968	1.94802	1.5726	3.5052	2.45816	3.52279	7.98211	3.4585	6.22231	1.78955	0.899247	1.64145	1.05426	3.39849	0.990211	2.12907	0.831034	2.74248	6.73121	2.89868	5.61693	1.85358	0.91481
hsa-miR-196b	93.9023	63.9206	613.269	481.646	33.4043	15.3901	31.7951	16.7927	26.9535	667.978	335.157	400.182	1083.76	626.351	93.1213	11.3286	28.196	22.5412	1197.43	37.0291	16.5305	3.26483	19.2887	5.26743	3.02505	11.4922	3.89659	16.8973	50.4105	7.96938	17.12	222.955
hsa-miR-197	349.624	81.2442	220.346	204.728	159.936	210.21	139.258	1652.22	408.755	485.135	73.1754	111.98	118.91	90.3079	142.696	173.849	137.789	270.963	68.1384	63.0695	104.412	100.129	228.564	96.3426	37.3944	43.8191	110.667	731.996	101.645	653.601	54.4847	41.7231
hsa-miR-198	24.8563	90.3058	11.9267	10.4104	5.88211	3.8092	9.14586	16.7779	24.083	24.5873	29.9402	29.0687	6.7169	6.25786	4.99288	11.2938	4.90426	8.82663	2.54303	2.56522	9.31551	10.922	21.6328	7.5667	3.55258	2.39015	5.14275	11.2051	5.46336	7.9813	2.62496	2.42591
hsa-miR-199a-5p	462.602	1442.6	1119.33	1052.67	1235.88	1112.14	1186.21	3651.72	592.043	2724.3	1089.34	1203.62	1220.98	686.016	1520.84	2011.82	928.668	2044.73	179.092	1455.43	1907.52	832.962	1026.94	757.497	203.219	1566.33	1334.43	3637.37	1302.64	3603.46	209.46	1441.48
hsa-miR-199b-3p	1979.72	5157.69	3816.47	3925.17	2711.29	3689.17	2237.37	6236.57	635.674	2403.67	3778.85	3857.87	4715.62	2232.46	3308.16	4112.72	2054.15	4255.8	485.151	3976.6	6129.35	2901.53	3178.55	2571.24	435.744	3680.77	2149.1	5322.64	2124.02	6001.78	527.503	3799.19
hsa-miR-199b-5p	239.552	797.405	681.865	409.748	212.087	60.428	185.704	25.3648	100.211	363.113	612.678	376.1	547.619	349.971	50.5612	47.9834	32.3512	46.8838	53.9529	564.652	1164.96	724.871	446.403	602.326	57.2623	574.14	187.176	58.271	185.617	56.0101	60.8107	528.522
hsa-miR-19a	2863.8	136.718	325.184	211.264	4077.66	966.379	206.105	16.8573	24.083	15.9107	918.98	589.804	1024.17	758.465	477.301	326.621	165.631	91.4128	915.188	182.251	1124.29	754.636	1892.23	601.743	834.231	189.777	216.039	35.3357	198.588	31.543	1054.92	177.127
hsa-miR-19a*	2.59837	2.90542	3.08825	2.56292	4.14076	1.59868	2.96777	11.8505	17.0293	11.2404	1.95096	1.57632	3.51003	2.46427	3.52641	8.02083	3.46104	6.22968	1.79833	0.910453	1.6423	1.0581	3.39906	0.996075	2.17971	0.830853	2.74118	6.72168	2.89808	5.65273	1.85435	0.914332
hsa-miR-19b	11480.8	1436.84	4866.24	3375.45	12167.8	3595.86	1313	380.48	176.557	148.585	3403.29	2359.59	3896.58	2731.09	2842.06	2504.24	1484.94	1147.7	2344.66	1068.26	3239.71	2730.79	4220.95	2406.75	2130.67	1006.98	1238.53	346.341	1113.28	351.623	2311.34	946.146
hsa-miR-19b-1*	34.476	1.94633	5.07874	5.65961	4.14657	1.62223	3.3305	11.8462	17.0315	11.2125	3.98369	4.46534	13.7722	2.5126	3.58049	8.01322	3.5131	6.29189	10.4945	1.42709	7.453	3.21786	3.44996	4.69616	9.64654	1.47455	5.40773	6.72533	3.47197	5.6291	11.353	0.92716
hsa-miR-19b-2*	2.60001	1.94004	3.10275	2.97932	4.13732	1.78219	2.96526	11.8727	17.0293	11.2619	1.95358	1.57425	5.60097	2.46698	3.67568	8.00976	3.4652	6.23787	2.36739	0.900886	1.64203	1.43331	4.06126	1.70226	3.52414	1.22555	4.13856	6.72405	2.90105	5.63697	1.86112	0.916295
hsa-miR-200a	423.388	161.279	132.666	460.917	5.8576	3.38885	958.635	16.7545	326.473	266.765	1737.59	1047.19	968.71	1445.17	714.385	249.874	108.953	121.031	2.5288	1030.82	1587.3	773.788	774.047	479.724	3.01347	1089.04	995.061	9.50104	1025.1	7.95573	2.62246	1029.55
hsa-miR-200a*	21.454	14.019	3.58005	18.2011	4.79371	1.84844	16.2377	13.7327	19.7971	65.0605	40.8898	23.5811	23.0128	48.9817	20.8942	9.25292	4.01252	7.21169	2.07277	30.2752	32.1278	7.57799	9.41454	4.26669	2.46718	27.6969	14.7101	7.7788	12.0433	6.51022	2.14868	25.8224
hsa-miR-200b	2189.92	799.919	575.289	2426.61	5.85926	9.23035	2587.54	16.8458	6869.48	8884.36	6202.17	3945	3252.66	5945.34	3308.34	832.717	477.792	546.787	2.54104	2566.06	3748.22	1261.34	1733.15	822.675	3.01815	2237.42	2400.86	11.5811	2298.95	10.0343	2.62666	2257.15
hsa-miR-200b*	31.8275	16.9174	5.05034	36.7073	4.13345	1.59376	65.9103	11.8477	100.064	221.849	67.0676	41.4417	38.4078	81.1065	34.6673	8.04016	3.5548	6.24899	1.78778	40.532	44.0547	14.0907	13.0124	8.96778	2.1285	34.9311	58.6549	6.72154	56.3106	5.6355	1.8537	38.1611
hsa-miR-200c	1374.38	1530.17	6202.62	3691.85	13.0212	11.4234	3110.39	16.989	2034.35	6454.69	1927.53	1714.93	2376.46	2720.69	71.0179	19.1591	21.4069	49.73	121.816	1402.62	1931	1715.45	1454.5	1795.4	130.655	1210.38	2964.97	24.6842	2763.84	30.3799	125.508	1231.59
hsa-miR-200c*	2.59548	1.9326	3.1088	5.71962	4.13148	1.59394	2.96427	11.85	17.0358	11.2192	1.95294	1.57414	5.47362	4.36506	3.52283	7.98211	3.46452	6.22366	1.78886	1.80915	1.64456	1.06109	3.40061	1.95433	2.12905	2.30186	2.75598	6.71307	2.91026	5.62341	1.85407	2.63472
hsa-miR-202	41.9136	41.644	11.7589	9.94659	8.57155	9.8538	113.739	334.17	24.083	95.933	36.9163	41.2259	24.2036	26.1485	35.2004	67.6004	21.3594	59.833	17.5724	17.3623	21.8688	20.5201	27.9825	23.3086	26.9912	12.7281	132.221	365.204	130.402	330.801	19.0046	9.71695
hsa-miR-202*	3.66767	2.73346	4.37091	3.62857	5.87084	2.34091	4.18886	16.7761	24.1057	15.8466	2.75495	2.22533	4.96592	3.47728	4.99335	11.2924	6.28781	8.82973	2.53256	1.27416	2.32323	1.49138	4.81574	1.40098	3.018	1.17541	3.89592	9.52996	4.10393	7.94985	2.62284	1.29491
hsa-miR-203	258.697	20.8935	115.266	60.9246	5.85153	2.25758	39.61	16.7573	333.223	69.7953	306.878	87.896	158.411	143.193	32.8517	15.0539	18.1791	20.3953	2.53122	47.047	1494.92	239.544	32	230.075	3.01566	52.1183	46.8288	9.52436	46.9667	7.96024	2.62559	52.1065
hsa-miR-204	3.66369	53.8347	172.612	153.205	76.9061	387.748	122.026	648.519	169.136	44.6493	33.4946	28.9803	64.562	22.6101	145.422	113.725	88.7824	141.401	5.16855	375.966	37.9692	14.808	14.3421	26.1069	3.4505	361.737	129.301	570.362	124.368	593.967	4.38555	347.51
hsa-miR-205	485.708	4861.83	641.753	3994.69	5.84059	2.25379	473.573	16.7646	24.083	15.8337	2.7599	2.22272	4.95711	3.47443	5.10468	11.2915	4.89073	8.78936	2.53658	970.127	10067.4	523.235	4.80718	40.8629	3.01114	1028.97	504.053	9.50377	450.077	7.96209	2.62177	1049.66
hsa-miR-206	3.67722	7.54204	155.937	123.63	5.85568	2.25754	4.51439	16.7569	24.083	15.8698	5.63907	2.23013	4.95711	3.48672	4.98323	11.3027	4.89361	8.81188	2.52931	1.27457	2.3201	1.49598	4.80762	1.77041	3.01116	1.17575	3.88106	9.51469	4.10529	7.95857	2.62191	1.5124
hsa-miR-208a	3.66357	2.73162	4.36092	3.62189	5.84366	2.25392	4.18446	16.7571	24.083	15.8859	2.75579	2.225	4.95711	3.47649	4.98166	11.2928	4.89398	8.79816	2.52859	1.27154	2.31942	1.49399	4.80673	1.40372	3.01072	1.17367	3.88453	9.52047	4.10258	7.95196	2.62231	1.29425
hsa-miR-208b	3.66313	2.73597	4.37683	3.61902	5.87245	2.25476	4.18452	16.7852	24.083	15.8783	2.75808	2.22826	4.95711	3.48478	4.99044	11.3308	4.9034	8.7987	2.52915	1.27265	2.32119	1.49304	4.806	1.40495	3.02101	1.17694	3.88487	9.49931	4.10551	7.98303	2.62406	1.29559
hsa-miR-20a	9289.5	1058.19	3015.36	2099.4	8631.93	1878.82	1586.06	728.276	328.123	318.727	2414.64	1727.74	4879.65	2107.55	4746.34	3327.3	2800.74	2421.27	1710.51	567.572	2253.38	1731.91	3860.55	1736.31	1403.06	509.599	1273.86	547.136	1123.52	512.908	1571.59	477.224
hsa-miR-20a*	32.134	5.10462	21.741	15.8524	42.3539	18.2625	7.39342	16.7631	24.083	15.8945	17.7764	9.83265	19.5677	11.066	7.71955	11.3432	4.90744	8.83094	10.3994	6.69078	25.1905	21.8792	32.0102	18.1221	10.0877	8.29212	7.4045	9.52493	6.41944	7.96407	13.5336	8.04823
hsa-miR-20b	1019.31	153.692	1673.78	1489.03	962.614	342.424	173.628	77.4143	24.2348	109.415	306.689	483.373	620.958	316.041	603.639	455.929	321.057	272.461	195.764	147.933	484.032	396.031	648.039	377.111	224.977	151.714	205.897	99.366	209.754	113.283	276.159	145.92
hsa-miR-20b*	2.59205	1.93164	3.08186	2.556	4.12943	1.59397	2.95663	11.8461	17.0302	11.2019	1.94808	1.57248	3.5052	2.4567	3.52213	7.9823	3.4587	6.21461	1.78779	0.900599	1.63925	1.05461	3.39835	0.989687	2.12855	0.829722	2.74021	6.71604	2.89839	5.61693	1.85397	0.913657
hsa-miR-21	45694.9	26617	25854	25229.2	122051	34554.1	28764.4	1650.39	2273.37	2834.24	64166.7	30846.7	65501.2	21659	39354.1	17189.7	9290.05	7932.06	16429.2	8097.22	74774.1	28475.7	56680.8	24416.8	15434.7	7747.68	26231	1355.28	25937.1	1355.26	17118.3	7340.64
hsa-miR-21*	83.0637	70.1736	41.3569	54.8246	248.702	79.7494	156.402	40.022	24.0955	48.0428	251.586	142.7	458.009	99.2012	130.575	92.0086	41.6377	56.3569	31.1238	6.90607	209.058	107.201	287.714	92.8183	38.7862	7.84344	158.976	39.0173	153.046	37.0322	32.2777	7.72002
hsa-miR-210	248.333	21.9587	103.753	67.4368	828.99	29.3536	744.444	174.436	346.262	978.729	287.478	245.076	436.866	251.715	247.54	141.497	77.3813	270.046	73.537	100.553	945.208	223.359	762.333	202.825	79.263	89.5284	658.49	152.542	592.486	142.16	70.2057	85.2161
hsa-miR-211	3.66321	2.7311	4.38319	4.006	5.85639	2.25868	4.18136	16.7579	219.068	15.8498	2.7561	2.22308	12.8737	3.47608	4.98612	11.3073	4.90937	8.81837	2.53049	1.27437	2.3227	2.15503	12.4325	1.39972	3.01113	1.1775	3.87651	9.4908	4.11516	7.94345	2.62219	1.29275
hsa-miR-212	6.88901	11.6923	11.4833	12.0714	20.4969	12.7278	4.19673	17.0103	43.3899	15.8526	21.2297	19.4858	18.9287	15.4722	8.7704	11.3237	4.90099	8.81017	8.18834	8.44817	9.58855	9.82797	42.0404	11.5111	7.01882	7.85159	3.89427	15.7398	4.10351	8.02723	6.76653	7.04544
hsa-miR-214	321.246	1053.71	929.145	1003.67	550.004	755.669	1201.68	17809.3	572.323	2824.16	613.488	740.476	1232.22	402.451	1273.07	1329.37	918.911	1968.8	93.5404	1241.61	949.607	430.469	753.239	489.403	83.3828	1164.8	1069.86	14358.5	1006.06	13679.9	91.3317	1078.15
hsa-miR-214*	6.77827	22.5697	13.9246	13.4093	13.8494	17.4601	16.3228	120.381	24.1178	23.1982	16.9434	20.2061	22.1093	8.67388	27.4152	36.2231	19.395	38.2866	2.53977	22.2702	33.6998	12.4509	17.2902	12.0306	3.02819	26.3293	26.222	136.882	20.8722	141.695	2.6505	24.8927
hsa-miR-215	24.7494	9.43323	12.6704	11.3163	23.572	33.6316	6.98878	16.7776	445.162	681.055	1860.55	2869.62	1331.96	4380.44	2013.74	2214.29	947.603	1389.26	32	75.2126	7.67015	20.5507	101.874	13.6991	33.9257	91.069	7.1792	9.52738	8.22885	7.96465	37.8499	81.0086
hsa-miR-216a	2.59237	1.93632	3.08499	2.57209	4.13151	1.60527	2.95919	11.8461	17.0293	11.1978	1.95296	1.572	3.50534	2.4577	3.52876	7.98538	3.46485	6.22273	1.78805	0.899171	1.64143	1.05451	3.40007	0.996852	2.13988	0.830079	2.74107	6.71044	2.89842	5.6159	1.85394	0.914189
hsa-miR-216b	2.59576	1.94278	3.08315	2.55588	4.13188	1.5939	2.95839	11.8473	17.0311	11.2071	1.94855	1.57187	3.5052	2.45666	3.52293	7.98253	3.46737	6.23592	1.78793	0.899507	1.64	1.05462	3.3991	0.991498	2.1291	0.82975	2.74167	6.71133	2.89865	5.6183	1.85383	0.913827
hsa-miR-217	2.59072	1.9369	3.08427	2.55975	4.13416	1.59638	2.95904	11.8478	17.0293	11.2211	1.94814	1.57235	3.5052	2.45848	3.52543	7.98637	3.46383	6.21557	1.78832	0.899162	1.63942	1.05448	3.39922	0.990741	2.13357	0.830376	2.74091	6.72444	2.89915	5.61951	1.85516	0.916264
hsa-miR-218	19.1893	75.4082	224.303	224.932	155.398	465.571	31.5079	16.7839	24.0908	15.9011	58.3385	129.654	86.5566	80.6851	38.2125	24.0724	17.5452	11.0479	37.6873	179.581	130.325	417.449	208.569	360.09	38.9682	180.376	34.0199	9.53783	33.8432	7.97746	42.6728	183.671
hsa-miR-218-1*	2.59018	1.94304	3.08358	2.55569	4.13113	1.59354	2.95808	11.8467	17.0293	11.1949	1.94804	1.57162	3.5052	2.4574	3.52207	7.98243	3.46862	6.21372	1.78821	0.899023	1.63941	1.0553	3.39835	0.989548	2.1286	0.837346	2.74111	6.71048	2.89753	5.61635	1.85409	0.914405
hsa-miR-218-2*	2.59225	1.93198	3.08348	2.55526	4.12998	1.59371	2.95669	11.8461	17.0293	11.2075	1.94847	1.5721	3.5052	2.45668	3.52197	7.98237	3.45896	6.21375	1.78778	0.899027	1.63925	1.05424	3.39835	0.990034	2.12831	0.829928	2.73991	6.71044	2.89753	5.61587	1.85358	0.913677
hsa-miR-219-1-3p	2.59014	1.93066	3.09042	2.55693	4.13268	1.59344	2.9567	11.8468	17.0293	11.1991	1.94801	1.57178	3.5052	2.4565	3.52404	7.98218	3.47661	6.21375	1.78907	0.899072	1.63926	1.0545	3.39835	0.98946	2.1285	0.829726	2.74035	6.71165	2.89753	5.61587	1.85358	0.913657
hsa-miR-219-2-3p	3.66439	2.73184	4.3593	3.6157	5.84103	2.25351	4.1825	16.7549	24.083	15.8494	2.75652	2.22385	4.95712	3.47403	4.9864	11.2901	4.89523	8.78758	2.53076	1.27142	2.31899	1.49116	4.80599	1.39984	3.00991	1.17545	3.88102	9.50909	4.09797	7.96519	2.62172	1.29323
hsa-miR-219-5p	6.79098	2.74052	4.37484	3.94538	5.87347	8.93129	11.1722	16.7617	24.083	15.8689	17.97	13.906	11.9869	15.8467	11.9234	16.9018	12.3255	8.83422	5.3939	2.12036	26.5071	13.3113	28.3132	10.8431	7.20646	3.16011	10.375	9.50969	7.70966	7.97523	6.19947	2.3655
hsa-miR-22	2806.47	5135.91	5426.31	6513.59	7357.8	9981.13	1462.54	1696.41	582.769	2091.18	3890.57	4317.35	5498.84	3884.06	9313.92	14192.5	4522.34	13987	1625.55	3905.51	4989.81	5723.19	3723.22	5666.92	1649.62	3451.81	1277.12	1365.81	1296.86	1347.45	1559.85	3172.62
hsa-miR-22*	17.0268	27.1595	15.064	20.1576	27.985	43.2689	4.19231	16.7545	24.0832	15.9626	18.9093	21.5979	18.8252	17.5284	23.9716	26.4835	10.4228	18.1201	5.42125	22.8638	48.8336	49.7391	25.1613	43.7839	7.14844	30.0627	6.96386	9.55463	5.27609	7.9719	9.03509	28.1519
hsa-miR-220a	2.59131	1.93175	3.0835	2.55683	4.13506	1.59512	2.97047	11.8499	24.0494	11.2	1.94876	1.57724	3.5097	2.45703	3.52453	7.98394	3.46065	6.21668	1.7883	0.899771	1.64	1.05451	3.40161	0.989478	2.13186	0.830565	2.74012	6.72161	2.90721	5.61677	1.85386	0.913811
hsa-miR-220b	2.59034	1.96336	3.08646	2.55575	4.12947	1.59393	2.95816	11.8461	17.0296	11.1958	1.94812	1.57162	3.5052	2.45698	3.52216	7.98269	3.45832	6.29203	1.78762	0.899121	1.63945	1.05436	3.39835	1.00031	2.12858	0.829722	2.7399	6.71264	2.89815	5.61958	1.85358	0.913692
hsa-miR-220c	2.59559	1.93802	3.10211	2.5642	4.13241	1.60032	2.96475	11.8475	17.0293	11.2059	1.95204	1.57763	3.50843	2.45801	3.52809	7.98534	3.46341	6.21543	1.78887	0.899583	1.63964	1.05501	3.40198	0.99153	2.1299	0.831161	2.74207	6.71845	2.90531	5.62447	1.85522	0.915847
hsa-miR-221	66.4929	134.161	454.374	571.336	145.344	134.737	296.649	482.354	109.153	395.818	130.32	113.716	171.827	103.788	871.372	108.326	357.902	58.318	18.6022	327.222	440.135	265.261	137.583	276.285	24.0745	409.047	276.724	440.183	281.74	472.738	22.8498	374.2
hsa-miR-221*	10.7571	14.175	32	38.8439	54.8783	40.2185	38.9435	16.9284	24.0899	30.996	18.2906	15.9947	23.5536	20.5028	50.9184	17.9328	26.4409	13.0287	6.85735	60.6779	33.0901	38.1178	19.565	39.2089	5.98107	59.1837	38.0362	32.683	36.6565	32	5.38207	56.2291
hsa-miR-222	22.2032	70.0252	86.9609	129.511	120.868	113.952	154.293	235.681	24.3108	163.45	50.0072	40.755	50.9363	53.9284	181.028	24.7992	44.9963	11.5448	12.6797	105.154	103.527	104.119	51.4186	109.654	22.772	119.467	174.341	287.491	196.469	301.299	14.7599	117.528
hsa-miR-222*	2.62807	1.93264	3.08245	2.55577	4.12936	1.59447	2.96034	11.8467	17.0294	11.201	1.94818	1.57331	3.50602	2.4565	3.52302	7.98355	3.46027	6.2233	1.79102	0.899274	1.64001	1.05514	3.39881	0.992445	2.12831	0.830212	2.74053	6.71523	2.89753	5.6191	1.8538	0.9137
hsa-miR-223	855.427	1583.98	950.103	1761.99	4382.22	21667.8	876.686	292.642	3542.65	4332.92	4299.05	1512.49	2301.92	1564.28	505.11	2717.38	889.49	1748	1085.78	434.384	1150.88	5226.1	3435.03	5306.5	1010.59	422.436	841.536	243.663	754.75	239.095	1097.25	390.838
hsa-miR-223*	2.59838	2.44944	3.09028	3.22908	8.51223	17.5701	3.14371	12.7592	17.0293	12.0386	5.75206	1.57708	3.52306	6.14045	3.52843	8.01779	3.46284	6.24172	2.83923	1.12579	1.64746	11.7919	5.88484	12.681	2.69575	1.14294	2.75031	6.73338	2.90167	5.62706	1.85787	0.917675
hsa-miR-224	648.646	182.58	22.5144	53.9191	46.8327	22.8947	49.7789	16.8127	88.6385	114.781	97.1145	59.9119	301.975	47.8155	156.056	273.079	791.095	114.645	37.8888	27.9391	32	83.8447	39.5838	62.795	40.8969	31.5529	63.0263	10.6374	56.1152	15.5132	47.6761	32
hsa-miR-23a	7637.36	4370.79	3806.01	4608.56	5744.13	4704.47	3071.05	4391.84	2963.14	8583.33	5200.38	5183.08	6006.42	4203.72	6679.84	4362.01	3371.95	3924.08	889.326	2938.49	8355.51	8825.47	4522.27	10349	893.993	3138.49	3436.85	4227.88	3520.13	4534.34	1067.74	2912.86
hsa-miR-23a*	16.1623	23.3056	6.82553	6.46413	4.13981	4.16884	4.25304	11.8578	17.0293	11.6295	18.4014	10.7754	13.6146	7.12807	3.52813	8.01431	3.67035	16.4382	5.06794	2.22754	4.90343	15.7084	6.60634	13.2155	4.54886	1.62133	6.39387	11.8453	3.48302	5.64742	3.70266	2.26874
hsa-miR-23b	562.364	1108.17	6085.83	6480.41	1364.31	2132.84	1318.02	5024.56	453.998	8050.31	1914.96	4602.69	3111.78	3133.9	8767.03	6377.31	5141.38	5687.31	267.801	2860.56	6079.12	4362.51	2182.79	4379.84	260.967	2936.56	1407.79	4681.55	1388.08	5012.41	300.83	2776.34
hsa-miR-23b*	2.86553	6.77522	9.67023	15.8668	4.13615	5.71533	8.71095	35.7438	17.0456	29.1602	4.30331	9.15272	7.09156	10.8011	21.1978	16.5009	12.4373	19.1165	1.79885	7.02274	8.25884	9.44583	6.04688	13.5075	2.13456	6.0501	7.36921	39.7794	5.38202	37.4912	1.85461	5.74518
hsa-miR-24	4379.23	2894.98	4392.89	5173.12	4220.06	4292.62	2912.46	4579.71	1534.37	5911.15	4107.4	4221.24	5556.8	3469.69	9591.82	5517.58	4430.47	4783.34	554.026	2754.01	6513.65	6308.86	3592.85	7533.18	559.725	2796.67	2909.81	4127.93	2826.13	4303.81	584.701	2526.65
hsa-miR-24-1*	7.08377	10.4626	77.8563	88.8607	17.5224	34.6338	11.0876	16.8279	24.083	15.8828	24.2019	42.4505	24.248	36.9656	62.3341	49.7056	34.0731	34.9618	2.59063	47.6453	53.5048	30.4549	16.0324	28.0559	3.01764	44.0451	9.60226	10.1214	6.48908	7.98287	2.63541	39.2388
hsa-miR-24-2*	2.60327	1.93246	3.08149	2.55755	4.13025	1.59524	2.95912	12.0717	17.0293	11.1966	1.94813	1.58556	3.5052	2.45681	3.52288	7.98214	3.45876	6.21411	1.78779	0.899296	1.63926	1.05436	3.39835	0.989718	2.12858	0.829811	2.74071	6.71303	2.89775	5.61996	1.85373	0.914147
hsa-miR-25	3034.71	718.815	1281.29	988.478	964.421	1042.76	1002.96	956.547	822.581	1346.03	640.987	558.882	1202.81	609.366	2204.39	1457.78	1334.88	1347.23	1747.81	350.495	1009.51	708.56	1652.03	770.306	1591.82	291.116	853.437	747.608	794.714	767.594	1595.52	307.396
hsa-miR-25*	5.26983	1.93339	3.08269	2.56322	4.13953	1.59465	3.1892	11.8576	17.0293	11.2359	1.9506	1.57311	3.51132	2.47097	3.54227	7.99462	3.45931	6.21614	20.6812	0.909552	1.64691	1.05643	3.40089	0.992035	17.5578	0.833737	2.75778	6.73504	2.92402	5.64509	17.4914	0.917297
hsa-miR-26a	1372.81	4740.01	5203.15	4902.89	2901.94	4158.1	2465.18	9354.46	620.116	4034.22	1856.38	3421.72	2580.87	2326.48	3544.87	5151.02	2821.53	4979.2	787.969	2590.23	3839.74	6354.91	2815.91	5987.24	1093.72	2893.51	2964.8	9815.53	2871.7	10887	1029.34	3012.78
hsa-miR-26a-1*	2.79122	1.93957	3.08914	4.2138	4.13316	1.59953	2.96438	11.8524	17.035	11.22	1.9514	1.57721	6.33123	2.56007	3.53281	7.99203	3.4633	6.25195	1.7944	0.903179	1.64242	1.05759	3.53383	1.96453	3.32269	0.959387	2.74612	6.72094	2.90773	5.62252	1.98808	0.915709
hsa-miR-26a-2*	2.59257	5.13322	3.09222	3.48347	4.14154	1.91504	5.57208	11.8612	17.0599	11.8163	1.95286	2.26032	8.41571	2.46112	3.5416	8.00182	3.70752	7.35004	1.79146	0.962177	1.64282	1.05766	8.99413	0.993108	2.13602	0.899148	3.41975	6.74752	2.90801	5.6385	1.85394	0.915014
hsa-miR-26b	900.205	2416.01	6037.62	4668.28	2304.26	4941.14	934.338	1285.56	24.1801	355.397	1473.17	2495.34	1609.8	1900.21	2095.72	4257.4	1975.38	3372.68	637.842	1824.22	1706.08	4915.74	1924.81	4400.46	570.07	1903.04	1059.75	1349.12	1054.66	1489.89	777.204	1992.09
hsa-miR-26b*	2.59166	1.93315	4.11686	3.22284	4.13816	1.7488	2.95845	11.8543	26.3953	11.232	1.95102	1.5736	5.89196	2.45837	3.5285	7.98586	3.79565	6.23428	1.78895	0.904975	1.64481	1.08542	3.40453	1.50512	2.13677	0.880985	2.74661	6.71799	2.90163	5.62031	1.8579	0.918415
hsa-miR-27a	5554.51	3331.11	2463.1	3314.53	4430.34	3437.29	2060.4	1419.19	1476.91	3553.54	3942.06	3332.4	3548.95	2664.43	3067.91	2079.84	1383.96	1508.93	742.627	2045.27	4917.25	4224.59	2297.25	4687.87	602.493	1976.31	1968.4	1288.74	1965.71	1308.28	784.187	1777.6
hsa-miR-27a*	2.59269	1.93116	3.08213	2.55601	4.13007	1.59352	2.95697	11.8466	17.0293	11.2055	1.95175	1.57644	3.5052	2.4571	3.5242	7.98374	3.45824	6.21436	1.79089	0.899166	1.63971	1.05877	3.39858	0.993809	2.12853	0.829832	2.74244	6.71906	2.89798	5.61856	1.85363	0.913904
hsa-miR-27b	717.739	1478.18	5317.25	6117.94	1351.56	2046.82	1288.2	3960.61	536.022	8112.95	1896.74	4167.13	2384.58	2863.72	6314.27	4719.55	4462.1	4640.1	278.723	2736.3	5050.14	3091.64	1631.01	2699.4	270.333	2841.18	1314.27	3740.29	1300.38	3812.89	311.157	2540.02
hsa-miR-27b*	2.59122	1.93619	3.08184	2.55883	4.1648	1.59392	2.96182	11.8486	17.0293	11.2242	1.94851	1.57194	3.50533	2.46156	3.52567	7.98922	3.46444	6.21785	1.79017	0.902982	1.64045	1.05452	3.39838	0.990848	2.12897	0.831116	2.74054	6.71807	2.90038	5.6207	1.856	0.915215
hsa-miR-28-3p	2.59808	2.08174	3.10221	2.56286	4.13175	1.60544	2.95651	11.8474	17.0293	11.2546	2.13331	6.63142	3.50648	2.46557	3.52978	7.98582	3.46203	6.22897	1.78861	0.900169	1.65898	1.0677	3.39922	2.79905	2.13283	0.831671	2.74293	6.73153	2.90927	5.63642	1.85472	0.916248
hsa-miR-28-5p	397.86	230.534	722.092	683.398	225.115	359.135	126.202	259.605	37.0756	685.154	293.892	876.922	535.225	505.208	621.567	657.818	313.741	519.815	55.7224	170.465	284.912	278.003	195.348	265.678	43.197	157.005	117.238	236.953	115.916	258.128	54.467	145.685
hsa-miR-296-3p	2.59577	1.93093	3.08379	2.55559	4.12989	1.59473	2.9568	11.8461	17.0293	11.2005	1.94829	1.57165	3.5052	2.48633	3.52199	7.9825	3.45824	6.21835	1.78761	0.899023	1.63957	1.05424	3.39835	0.989447	2.12831	0.829722	2.74034	6.71044	2.89944	5.61594	1.85372	0.913657
hsa-miR-296-5p	25.8515	38.4222	26.9425	28.9498	50.4492	12.2045	18.44	16.8296	24.149	15.8948	29.8915	32.0702	13.7777	10.2602	9.44511	14.8689	16.3169	29.9028	10.9735	9.80499	14.9256	14.1773	20.9572	29.4131	8.10781	17.0287	9.84441	10.1443	21.7293	11.386	8.99111	23.2276
hsa-miR-297	2.59321	1.93361	3.08553	2.56208	4.14536	1.59394	2.96515	51.1018	17.0293	11.2083	1.94929	1.57668	3.5052	2.46093	3.522	7.98266	3.46266	6.22548	1.78795	0.899354	1.64049	1.05547	3.39835	0.990375	2.1295	0.829966	2.7474	6.71179	2.90041	5.63109	1.85488	0.918408
hsa-miR-298	2.59698	1.93775	3.09614	2.55616	4.13455	1.59377	2.95684	11.8461	17.0293	11.1983	1.94898	1.57277	3.5052	2.45683	3.52471	7.98214	3.45988	6.214	1.78908	0.899027	1.63928	1.05437	3.39884	0.989548	2.129	0.829832	2.74009	6.71122	2.89759	5.616	1.85635	0.913954
hsa-miR-299-3p	3.67187	6.1652	4.37263	4.41652	5.88719	15.8894	9.68528	16.868	24.083	17.0514	10.3555	10.6899	4.98399	8.8568	5.00204	13.8262	14.7553	8.80736	13.1788	5.97907	8.8507	3.99784	8.09348	3.50187	14.4583	6.78292	11.0452	40.9061	11.8874	34.8545	12.062	6.62277
hsa-miR-299-5p	3.68842	27.7349	34.7101	23.8841	12.4868	30.6149	35.0795	191.189	103.186	104.536	17.1614	16.8504	25.4102	13.5293	14.2122	20.7733	60.9336	28.104	37.2617	36.1259	24.8176	6.71622	21.119	6.21283	29.3594	35.5641	34.7184	182.579	33.4134	188.123	37.3974	34.6859
hsa-miR-29a	1377.16	1958.61	6180.2	5585.81	6611.72	7122.41	12585.6	15943	2391.61	6520.58	8369.27	5217.54	9543.64	4708.25	5378.12	10628.2	3615.85	7473.29	1102.02	2657.73	3897.96	7775.8	3960.31	7136.82	1166.02	2477.75	11198.7	12538.4	10366.1	13360.5	1186.41	2470.94
hsa-miR-29a*	2.59738	2.09645	7.50705	2.56272	4.45856	3.28168	5.05924	11.8569	17.0318	11.225	3.07849	2.65925	12.1315	4.01079	4.49323	8.00125	5.83405	9.1394	2.90383	2.08078	2.04322	5.60736	9.79693	4.18966	2.13875	2.96738	5.83329	7.37908	2.95051	5.62492	1.85922	1.78778
hsa-miR-29b	769.862	478.361	2044.88	1536.7	6131.96	5491.65	4074.96	1115.01	24.1355	39.265	3546.34	1850.06	4035.75	2217.43	1618.57	3334.56	954.208	2405.39	802.673	1916.08	2346.79	5274.66	2084.35	3790.28	874.734	1996.54	4225.48	1076.08	4185.59	1129.66	950.602	1925.27
hsa-miR-29b-1*	9.67233	17.0902	18.3978	22.2318	21.0307	14.0797	42.319	56.2799	17.0575	48.4898	28.7772	15.9852	81.6487	15.703	27.8314	47.5331	24.2297	48.2499	6.23992	10.9838	9.67185	18.9455	31.8569	32.2861	5.65759	9.91657	37.4784	58.7218	35.5159	54.22	6.95814	10.2869
hsa-miR-29b-2*	2.60236	1.93197	3.09227	2.56362	4.13316	1.90199	2.96201	11.8518	17.0293	11.2163	1.95106	1.57231	3.50525	2.46148	3.52211	7.98355	3.46185	6.22437	1.7882	0.914036	1.64009	2.45305	3.39836	1.72032	2.12859	1.11756	2.74078	6.71682	2.8993	5.63642	1.86632	1.07724
hsa-miR-29c	827.646	518.385	4391.54	3079.46	4326.08	5981.69	2195.27	5935.04	72.8532	450.069	2244.73	4648.2	3345.17	4018.66	2843.31	6948.17	2207.11	4410.79	479.342	1548.73	2740.78	7569.7	2372.29	5079.62	506.876	1449.91	2061.11	4958.36	1879.28	5241.24	524.539	1455.46
hsa-miR-29c*	46.6931	59.6856	198.291	170.218	101.76	126.931	26.7223	49.965	71.102	131.312	27.9567	85.9792	66.5093	78.4509	67.9958	112.429	55.779	105.022	11.141	98.0423	45.0442	143.505	49.1338	106.458	12.0125	107.478	30.9382	88.0835	30.5191	81.4765	12.8297	97.5879
hsa-miR-300	2.60171	1.93266	3.08458	2.55827	4.13104	1.59376	2.9573	11.8546	17.0336	11.2003	1.94824	1.57245	3.50555	2.45651	3.52197	7.98218	3.46363	6.21425	1.78761	0.899117	1.63926	1.0547	3.39835	0.989706	2.12892	0.829743	2.74107	6.71636	2.8976	5.61609	1.85377	0.913669
hsa-miR-301a	17.3098	3.7669	18.4007	14.3	59.2351	65.3689	23.0214	16.8037	24.083	16.2637	68.5939	65.108	85.2174	60.9194	51.1283	25.2982	31.6736	9.19352	16.4237	11.3106	129.022	125.331	351.495	118.361	16.9766	12.7558	18.8302	13.5745	20.1543	8.75245	16.4323	11.9605
hsa-miR-301b	2.60768	1.9446	3.24535	3.08574	7.08046	2.0928	2.96595	12.2998	17.0293	16.1432	3.68349	3.13208	4.74415	3.67641	5.03952	9.1695	8.40394	6.22669	3.2272	0.903416	14.0507	4.14264	30.7067	3.75078	4.97856	1.24703	3.45122	6.75461	2.90511	5.62498	2.9681	1.13038
hsa-miR-302a	3.66873	2.73341	4.38962	3.6196	5.86315	2.25711	4.19179	16.764	31.6245	15.8639	2.76241	2.22519	13.6361	3.4808	4.99214	11.2988	4.90231	10.4025	669.124	31.0075	3.20124	1.49638	8.10151	1.40065	731.942	30.0565	3.87633	9.52111	4.10028	7.95141	722.212	27.7133
hsa-miR-302a*	2.59272	1.94524	3.0967	2.57025	4.13199	1.59476	2.96036	11.8639	17.0293	11.1975	1.95115	1.57268	3.50826	2.45916	3.52353	7.99066	3.4631	6.21928	141.251	5.99201	1.63933	1.05437	3.40188	0.991858	156.606	6.38623	3.4395	6.72193	2.8993	5.63425	174.429	5.97699
hsa-miR-302b	2.59481	1.9338	3.09498	2.56517	4.13745	1.59749	2.96243	11.8529	17.0635	11.2252	1.95478	1.57524	8.84694	2.46272	3.52793	7.9927	3.4635	7.45818	337.493	13.7343	1.64074	1.05624	6.19778	1.2086	372.027	15.4071	2.74512	6.72966	2.89966	5.63198	501.959	16.2062
hsa-miR-302b*	2.59908	2.03141	3.0898	2.55805	4.13526	1.5992	2.963	11.8592	17.0293	11.2216	1.94894	1.57283	3.50694	2.45989	3.52374	8.00314	3.46817	6.23217	5.99955	0.899623	1.6419	1.05574	3.39942	0.991808	10.0122	0.830979	2.7439	6.74493	2.90473	5.62968	11.6881	0.916522
hsa-miR-302c	3.01124	2.24091	3.58291	2.97869	4.79961	1.85077	3.43183	13.7328	19.7902	12.9899	2.26163	1.82513	5.22527	2.85325	4.08447	9.25619	4.02229	7.21358	99.0612	5.49107	1.90359	1.22403	3.95112	1.14844	92.7799	4.92049	3.18258	7.80333	3.36344	6.51418	107.037	4.04704
hsa-miR-302c*	3.66625	2.73613	4.35935	3.61702	5.84031	2.25563	4.1826	16.7529	24.083	15.8335	2.75686	2.22424	4.95711	3.47664	4.98244	11.2904	4.89084	8.79139	2.53576	1.27171	2.31952	1.49191	4.8061	1.3994	3.03299	1.17366	3.87499	9.4908	4.09772	7.94205	2.63043	1.29262
hsa-miR-302d	3.00939	2.24023	3.57479	2.97029	4.79234	1.85	3.43531	13.7344	19.748	13.0094	2.26094	1.82295	4.2722	2.85152	4.08345	9.26377	4.01304	13.539	204.435	9.88803	1.90248	1.22335	3.9491	1.14823	246.747	11.9952	3.18117	7.80606	3.36816	6.52358	297.639	11.9589
hsa-miR-302d*	2.6073	1.93166	3.08189	2.55614	4.12954	1.59368	2.95651	11.8488	17.0293	11.1967	1.94831	1.57165	3.5052	2.45655	3.53343	7.98352	3.45826	6.21382	1.78774	0.899578	1.63951	1.05424	3.39843	0.989712	2.12846	0.830311	2.74058	6.71044	2.89786	5.62067	1.85359	0.913834
hsa-miR-30a	1164.16	1430.22	3446.71	2161.23	516.513	1103.93	511.054	386.742	24.1149	400.764	222.888	701.162	473.915	538.804	448.672	1466.05	324.774	1217.75	92.1557	1186.86	312.677	2896.86	582.027	2744.09	108.844	1160.86	485.22	318.704	454.413	332.441	93.6115	1064.78
hsa-miR-30a*	105.481	147.797	353.004	242.299	30.6315	73.613	46.5309	41.6698	24.083	83.498	14.058	50.9053	36.6301	48.1532	30.9151	132.15	25.0987	121.399	8.14253	118.97	22.6334	256.002	49.0259	238.603	6.7267	110.413	44.8335	37.41	44.1604	38.9626	8.31233	107.583
hsa-miR-30b	1379.22	1846.68	4424.75	3363.4	1256.74	1853.95	1227.85	992.256	262.407	2120.96	886.681	1708.52	1206.81	1271.78	3127.86	3900.4	2300.5	3174.14	454.924	1582.54	1562.86	6961.97	2127.25	5395.38	433.872	1563.26	1285.43	942.328	1188.56	961.988	501.707	1537.34
hsa-miR-30b*	12.7769	18.1459	25.9663	23.6458	13.6327	7.18249	17.0871	40.2797	24.083	22.8521	8.9767	11.5927	18.5632	11.3875	21.4115	39.8738	25.9576	44.6213	8.81304	7.72988	9.33335	28.4516	15.1078	26.01	9.28021	7.13484	16.4897	43.6887	16.6422	48.951	5.97324	7.69079
hsa-miR-30c	545.907	696.461	1781.44	1532.16	547.161	726.039	400.969	857.569	340.284	2479.74	302.98	823.113	486.064	619.181	735.682	1706.95	563.613	1803.19	238.843	790.285	401.447	1138.45	385.243	1005.59	223.998	704.079	369.947	706.491	352.74	713.615	234.573	692.132
hsa-miR-30c-1*	10.4859	10.9079	9.4517	9.46105	8.79672	4.36177	4.53827	11.9291	17.0298	16.3444	5.81975	6.33344	5.07125	2.85966	3.55024	11.784	7.54859	17.438	5.7499	2.24878	3.67658	6.10493	6.49274	4.66068	4.19183	2.19436	4.079	13.2392	3.87021	11.2917	3.44586	1.5223
hsa-miR-30c-2*	21.3744	33.1557	41.5564	31.9305	7.15372	11.7048	11.6248	20.928	24.0844	20.8273	10.1793	12.7902	8.09289	8.76688	7.46536	27.2573	11.0725	43.5951	3.49794	16.5556	4.45194	34.1077	12.4148	35.3769	3.33222	15.4077	10.8091	24.9099	8.37489	16.9756	2.63135	13.9995
hsa-miR-30d	811.89	719.267	1416.89	1169.94	501.591	593.561	879.487	1555.53	301.367	2416.43	420.339	791.057	787.637	750.365	2946.76	2101.18	2598.91	2024.16	204.172	650.558	720.306	2645.82	1184.96	2397.03	237.933	583.104	819.872	1226.8	808.209	1246.51	211.34	534.753
hsa-miR-30d*	2.60314	2.40538	6.03374	7.6297	4.14478	1.7625	2.96821	11.849	17.0293	11.2059	1.9585	1.88167	3.51701	5.48361	3.54729	7.99562	3.46773	6.23577	2.82767	3.7271	4.91099	11.2077	4.352	8.04709	3.96061	3.09668	2.75761	6.7231	2.91155	5.72832	1.91214	2.88546
hsa-miR-30e	466.311	186.633	602.212	474.488	884.425	1038.92	314.788	260.224	54.473	192.993	480.265	845.225	471.053	756.837	596.359	1343.24	378.793	949.677	309.197	298.167	547.455	734.611	467.162	661.628	351.561	313.479	311.773	257.247	314.555	264.868	341.097	279.918
hsa-miR-30e*	78.0992	71.4936	151.054	135.598	72.8809	110.113	35.07	29.0379	24.0837	88.8724	31.1721	72.9817	43.6579	71.9546	42.6005	188.443	37.7403	174.766	48.2877	67.254	55.9327	111.682	44.9774	97.2113	46.8656	68.5392	38.2755	43.895	35.2026	49.0226	52.3805	65.3508
hsa-miR-31	27.3315	61.6178	15.408	69.1408	5.87205	11.6326	427.717	16.9182	47.0946	15.9299	39.5972	2.23187	29.1509	3.48506	5.0059	11.3122	7.60285	8.83198	7.23287	163.555	44.3013	24.3278	135.113	13.3855	6.88597	178.693	477.984	25.7151	452.311	27.1319	7.63778	167.58
hsa-miR-31*	13.2288	13.6727	5.13458	27.5589	5.84784	2.25629	67.8285	16.7679	24.0905	15.8886	17.6394	2.22525	9.66766	3.47739	4.9844	11.2909	4.89972	8.80932	2.72298	79.2412	15.2478	5.64868	41.6198	3.20391	3.01708	76.9589	64.7552	9.51019	58.3455	7.95854	2.62946	71.5437
hsa-miR-32	4.45031	1.93279	3.9306	2.56687	19.0405	23.0492	4.09684	11.8538	17.0293	11.2525	11.3092	2.80031	3.51048	6.58687	8.17679	7.98675	5.4277	6.22152	4.74801	3.49317	24.3359	22.9873	9.22204	13.2571	4.81034	3.71803	2.75278	6.73093	5.25611	5.62514	5.07017	3.5808
hsa-miR-32*	2.90486	3.40492	7.43027	5.50002	7.76085	1.98773	7.00323	11.8802	17.0293	11.6458	3.12478	3.18585	8.01438	4.11544	6.06756	19.3558	6.75285	14.8959	2.35457	0.901191	2.03862	3.13355	7.35868	2.87846	4.43775	1.68135	4.93566	12.9586	4.31644	10.2931	1.85926	1.44039
hsa-miR-320	192.937	374.75	400.933	467.524	300.575	334.477	1014.18	4775.35	473.267	2029.14	449.965	691.397	557.981	607.138	500.888	699.32	486.355	928.651	228.838	200.863	404.549	361.25	509.075	430.557	243.55	175.289	899.603	3673.3	799.247	3510.28	209.495	174.764
hsa-miR-323-3p	3.67007	2.73584	4.36036	3.62431	5.84304	14.9738	4.20743	16.7696	24.083	15.8663	2.75937	2.23787	4.95725	3.47519	4.98793	11.3016	44.1489	8.79279	14.9714	6.03885	2.32324	1.49153	11.9068	1.40505	15.3606	6.54724	3.8865	9.51217	4.12083	7.96187	15.8292	5.98204
hsa-miR-323-5p	2.59095	1.93765	3.0817	2.55575	4.12985	1.59966	2.95655	11.8461	17.0293	11.1955	1.94806	1.57168	3.5052	2.4565	3.52197	7.98211	3.45859	6.21382	1.78761	0.899632	1.63925	1.05424	3.39835	0.989447	2.12831	0.829904	2.74017	6.71044	2.89753	5.61594	1.85412	0.913657
hsa-miR-324-3p	301.872	327.431	574.578	551.706	372.722	304.916	338.316	1121.51	251.151	1084.76	191.071	239.217	288.449	271.61	631.548	582.389	512.029	575.605	111.266	199.49	254.788	258.617	258.592	275.852	130.379	170.829	290.878	908.927	270.743	863.514	91.9893	159.776
hsa-miR-324-5p	207.332	81.9947	266.019	235.445	162.586	152.668	165.948	305.687	24.1296	239.968	96.1939	149.674	184.656	157.153	740.546	235.068	737.943	214.888	39.1978	152.221	199.222	213.741	278.366	219.17	43.737	142.079	151.377	269.02	145.768	271.342	41.8084	136.09
hsa-miR-325	2.59281	1.93431	3.08676	2.5659	4.13239	1.59371	2.95753	11.848	17.0293	11.2059	1.95084	1.57353	3.50672	2.45914	3.52713	7.99232	3.97519	6.22231	1.79393	0.899377	1.64134	1.0553	3.40077	0.992982	2.13291	0.829873	2.74376	6.73738	2.8982	5.61648	1.85444	0.914297
hsa-miR-326	3.48792	2.25365	4.51989	5.10231	17.9779	23.9601	3.42993	13.7458	19.761	13.0911	2.26847	3.70676	4.07371	2.86613	4.11681	9.29091	7.02715	7.33337	2.08036	2.62354	1.91267	29.1233	3.98858	29.9967	2.47224	3.37961	3.18397	7.83487	3.36	6.53355	2.15807	3.32603
hsa-miR-328	3.93134	5.42791	10.2948	19.4631	5.88122	11.8711	16.4639	223.594	330.16	26.8624	2.76721	5.24143	18.1573	4.03715	7.8558	11.3068	11.9102	17.1483	2.53593	13.7061	6.26415	13.1089	13.2968	11.3678	3.01656	11.6557	14.3003	204.536	9.69131	172.847	2.62384	10.4852
hsa-miR-329	3.66484	2.75083	4.3749	3.62345	5.85445	4.74335	4.18968	16.7564	24.1772	15.8589	2.75933	2.23201	4.97104	3.48081	4.99196	11.3078	17.6186	8.79521	2.54519	3.98513	3.00521	1.49495	4.82412	1.40357	3.17164	6.42517	3.87809	9.51146	4.10189	7.95362	2.64203	6.30331
hsa-miR-330-3p	9.40233	5.09327	4.36664	4.58692	15.9119	10.6131	4.20045	16.7938	24.083	15.9468	6.75076	9.33892	4.97041	9.50119	5.01283	11.3007	4.91695	8.8095	2.53248	3.78709	6.76163	8.29866	5.84216	8.93117	3.01532	3.32107	3.88487	9.53613	4.10216	7.96193	2.62211	3.95064
hsa-miR-330-5p	2.59019	1.93086	3.08274	2.55926	4.13073	1.59361	2.95694	11.8468	17.0391	11.2073	1.94813	1.57224	3.5052	2.45687	3.52209	7.9825	3.4601	6.21429	1.78769	0.899162	1.63925	1.05444	3.39841	0.989478	2.12863	0.829966	2.74346	6.71335	2.8979	5.61587	1.85361	0.914259
hsa-miR-331-3p	419.258	261.361	574.837	577.172	1060.43	656.694	766.199	1688.1	225.497	1004.81	439.098	511.229	834.841	451.486	2125.29	1031.33	1415.51	1138.77	407.242	373.056	626.268	772.251	827.858	779.989	344.569	342.817	674.108	1351.35	645.868	1329.54	382.869	304.09
hsa-miR-331-5p	2.59077	1.93103	3.08149	2.55747	4.13049	1.59434	2.9568	11.8461	17.0293	11.1953	1.94824	1.57229	3.5052	2.45665	3.52299	7.98211	3.46091	6.21557	1.7881	0.899023	1.63979	1.05427	3.39835	0.989447	2.12831	0.829722	2.74001	6.71044	2.89759	5.61638	1.85455	0.913877
hsa-miR-335	4.70739	199.077	38.9368	45.2797	30.3805	174.98	30.4292	16.7602	24.083	15.8714	61.9625	46.4679	48.1285	40.3116	20.3876	21.8978	7.37371	11.3459	30.4362	47.949	73.8056	153.29	163.631	154.947	36.1262	59.2526	41.1401	10.5392	42.6149	7.94799	45.4512	61.8687
hsa-miR-335*	2.60857	14.2964	3.08617	6.57754	4.64902	4.9501	2.96172	11.8519	61.7889	11.2413	4.75707	1.78073	14.7136	2.46549	5.85283	7.98938	3.4731	6.23784	5.38412	1.73585	2.38202	4.06982	13.1487	3.39714	4.80348	2.69514	3.82489	6.72849	5.29085	5.63236	5.01617	1.51983
hsa-miR-337-3p	3.66791	5.76473	6.4922	3.63146	6.09328	5.8143	4.18787	16.7587	132.541	15.8864	4.15272	2.23197	16.0115	3.47953	4.99044	11.3124	12.3773	9.09603	5.55595	8.3191	7.83738	1.49759	11.6211	1.42933	7.54449	12.1282	5.50708	9.52125	4.11521	7.95586	7.27036	10.5693
hsa-miR-337-5p	4.46642	6.92938	17.4488	10.8758	27.458	77.9712	31.5981	24.4551	24.083	15.8697	38.021	27.435	31.8423	20.0691	15.3666	14.31	68.8133	19.3675	44.2892	21.207	27.7909	8.28139	22.9817	7.81094	44.8444	23.9603	32.4818	28.4987	28.2649	30.0605	46.3203	20.9981
hsa-miR-338-3p	6.4371	5.21526	16.0462	41.3173	83.8165	243.571	18.7722	38.9676	58.9258	103.094	409.004	341.99	140.9	225.414	68.7649	125.455	242.341	85.7615	14.7798	50.4073	70.7466	965.789	174.237	591.007	17.4263	50.3718	20.2246	25.7211	23.3906	29.2836	16.8566	45.5539
hsa-miR-338-5p	2.59399	3.25225	3.08402	2.55795	4.1344	1.59885	2.96398	11.8535	17.0323	11.2275	1.95155	1.57619	3.50666	2.46181	3.524	7.98637	3.45893	6.23	1.78818	0.900734	1.64312	1.06053	3.40426	0.992679	2.13138	0.830661	2.7399	6.72094	2.89918	5.62322	1.85507	0.916233
hsa-miR-339-3p	2.60608	1.9403	3.09802	2.7144	4.15245	1.62271	2.96017	11.8485	17.0293	11.1959	2.20782	3.32042	3.5083	2.46245	3.58244	7.98218	3.47952	6.21379	1.78871	2.08025	1.64925	3.38561	3.4267	4.5235	2.13108	1.63424	2.74912	6.71831	2.9029	5.62306	1.85424	1.37
hsa-miR-339-5p	2.59358	1.93157	3.08162	2.55705	4.12985	1.59436	2.95676	11.8463	17.0293	11.2122	1.94804	1.57234	3.5052	2.45733	3.52199	7.98237	3.45824	6.21429	1.78769	0.899847	1.63925	1.05549	3.39835	0.990129	2.12876	0.829904	2.74063	6.73306	2.89753	5.61747	1.85662	0.913757
hsa-miR-33a	72.9156	3.39103	18.4323	7.05992	39.7055	45.7299	4.67051	16.787	24.083	15.896	18.8759	8.7875	6.1373	14.1619	21.4224	11.3179	4.9139	8.82628	6.02274	15.2175	38.1914	21.3189	8.6078	16.3857	9.00642	17.7718	4.39299	10.8286	4.13303	7.95033	7.37398	16.0217
hsa-miR-33a*	2.597	1.9308	3.08153	2.55649	4.12994	1.59364	2.95665	11.8461	17.0303	11.1971	1.94809	1.57195	3.5052	2.4565	3.52204	7.98211	3.45926	6.2294	1.78933	0.899484	1.64046	1.05555	3.39851	0.990072	2.129	0.829767	2.74032	6.71108	2.89883	5.61641	1.85358	0.913703
hsa-miR-33b	2.59277	1.93539	3.09359	3.3792	4.13453	1.5948	2.96239	11.8514	17.0293	11.2017	1.9539	1.57282	3.50531	2.46084	3.52804	8.01075	3.46566	6.24254	1.78803	0.901347	1.64881	1.0572	3.40147	0.992957	2.1325	0.830496	2.742	6.72218	2.90732	5.62473	1.85415	0.914694
hsa-miR-33b*	14.4517	13.4563	10.4668	8.09677	11.6037	6.75656	4.61719	11.8482	17.0737	11.2176	12.1849	7.29374	3.50723	5.71068	3.97949	8.00557	5.03903	6.24226	3.11128	0.902704	4.68506	3.07445	3.40768	5.70464	2.21419	1.64611	4.70425	6.71519	3.42453	5.62719	1.85822	1.24431
hsa-miR-340	80.5423	37.9034	45.7448	40.5232	89.6362	102.745	18.8424	16.771	24.083	33.7124	33.3727	45.7115	30.7299	45.6095	78.9654	102.923	64.0425	80.6678	35.9954	31.7358	81.1991	95.4913	62.8236	74.7808	43.8189	35.6898	22.8648	13.4375	24.2733	7.96589	47.5078	38.4529
hsa-miR-340*	28.6981	9.07528	29.5493	21.5478	32.8963	30.6602	4.90822	16.774	49.9689	30.7832	7.96554	16.0312	17.0968	9.78988	39.6668	48.9213	38.6711	48.4968	10.3442	12.5121	20.4608	20.9136	20.5417	19.8318	7.54196	14.0436	4.00153	9.51589	4.12114	8.06112	10.5518	12.223
hsa-miR-342-3p	639.689	777.759	1229.49	1159.4	2407.06	2144.19	445.967	1089.21	455.428	2032.88	306.527	456.885	785.086	459.653	871.997	1431.23	766.82	1315.94	593.758	560.608	689.012	2508.85	718.886	2124.79	647.069	526.632	407.761	833.689	365.733	809.311	584.046	516.611
hsa-miR-342-5p	23.6131	42.9792	41.7678	35.3901	101.025	151.328	32.1246	157.796	24.1019	92.5748	11.8391	18.6732	47.0286	27.0844	49.987	84.3946	66.547	99.0306	37.1405	36.687	29.1238	123.832	39.8259	98.7944	30.7157	29.9465	34.7535	124.011	28.633	133.53	30.1421	29.0028
hsa-miR-345	8.01873	9.71597	7.86303	4.62465	4.14105	1.60028	2.96115	11.8499	17.0299	11.2051	7.30334	2.54791	3.50543	2.45779	3.52692	7.98323	3.9498	6.21771	1.7998	0.904693	1.64326	1.05985	4.51561	0.99771	2.54832	0.94556	2.74457	6.71888	2.89791	5.62108	1.86821	0.922657
hsa-miR-346	3.01008	2.2389	3.57282	2.96381	4.78671	1.84723	3.42746	13.739	41.6584	12.9822	2.25829	1.82203	4.0638	2.84758	4.08324	9.25337	4.01375	7.20296	2.07221	1.04828	1.90025	1.22208	3.93937	1.14697	2.46713	0.964799	3.17617	7.77877	3.35914	6.50993	2.14868	1.05958
hsa-miR-34a	1653.32	673.683	1462.88	1466.39	4423.45	1296.59	3360.12	4163.02	435.088	691.973	1682.86	1008.43	1422.25	901.891	4922.37	5614.58	2076.42	4319.57	538.623	764.568	1956.65	3302.96	1610.91	2352.74	469.166	696.962	2838.99	3132.84	2576.07	3083.78	495.86	633.67
hsa-miR-34a*	12.9315	7.95686	7.96113	8.78062	33.2839	8.65929	13.0171	16.7623	24.083	15.8382	12.1445	7.62268	4.97687	5.43943	18.1142	14.3635	4.92723	8.83729	4.96714	6.68733	24.6438	32.9973	10.1719	19.8703	5.15928	7.54567	15.2739	9.51813	13.2749	7.98296	5.21304	6.59319
hsa-miR-34b	5.7234	2.73606	4.36048	3.62047	5.85164	2.26175	59.2775	16.7682	55.0187	15.838	2.75633	2.22322	4.95711	3.47592	4.98087	11.2885	4.89135	8.78922	2.5297	88.7871	8.29302	109.443	4.80696	33.399	3.01037	84.7515	58.9	9.49151	58.8338	7.94256	2.62353	80.0732
hsa-miR-34b*	114.685	22.604	37.7847	37.2422	195.881	120.132	874.381	76.2615	24.0946	27.3216	70.7604	38.2095	62.6555	34.6516	146.71	169.19	49.517	111.934	27.3569	711.33	260.288	1479.49	114.131	522.777	29.1508	668.63	762.199	114.796	699.724	110.387	32.0508	606.965
hsa-miR-34c-3p	3.08621	1.93325	3.08155	2.55719	4.1314	1.59353	6.74581	11.8461	17.0293	11.1961	1.94826	1.57245	3.5052	2.4565	3.52197	7.98211	3.45836	6.21372	1.78761	8.25075	1.64099	14.9	3.39835	3.52545	2.12831	8.59191	8.85039	6.71044	3.95361	5.61594	1.85358	9.97737
hsa-miR-34c-5p	59.339	8.18763	8.74697	4.53961	16.5254	14.6439	313.128	16.7637	24.0834	15.8814	8.8834	4.22535	7.97289	5.02403	4.99983	11.3055	4.92171	8.80764	10.8524	531.944	47.8545	512.302	18.0539	184.654	12.4214	490.594	284.194	9.5233	271.747	7.95845	10.6311	451.883
hsa-miR-361-3p	26.9447	52.552	67.2948	62.6889	149.39	210.215	74.5632	152.62	24.3262	191.629	71.8739	64.8404	66.2587	51.9344	137.915	148.781	76.7633	157.12	40.6234	38.3294	63.1145	104.168	109.911	106.484	48.0871	38.5976	90.3375	199.967	83.5505	216.499	46.7596	38.4741
hsa-miR-361-5p	127.298	303.982	527.673	520.55	263.217	329.001	289.852	953.1	107.003	639.751	274.402	367.196	360.967	266.27	588.275	456.352	435.089	512.863	185.923	230.65	267.145	307.56	307.854	320.462	209.266	207.574	265.356	779.826	236.758	773.888	183.517	206.33
hsa-miR-362-3p	70.6338	32.344	92.1483	70.5195	86.4169	121.237	34.2635	16.7625	24.1001	15.845	43.1536	31.3667	24.8246	31.9583	42.053	24.5785	10.2289	11.0091	29.1006	174.725	72.1859	78.4725	23.5331	46.9839	24.921	177.008	39.4178	9.53627	34.311	7.96947	32	167.39
hsa-miR-362-5p	63.2653	21.2246	68.857	52.7668	55.6736	67.4843	75.3302	110.977	24.1393	230.756	47.7718	48.6123	63.0874	58.8379	253.104	65.3965	163.928	75.3133	25.8749	84.8942	70.4967	56.8504	22.3054	55.5384	25.4712	77.4271	69.1725	81.9703	67.7948	95.8885	25.5626	77.5862
hsa-miR-363	18.2059	45.2382	2551.13	2225.97	58.5367	273.791	13.3486	17.1354	24.1041	499.5	25.0477	516.057	295.842	163.429	25.7721	72.9397	56.8802	55.0834	26.0913	282.782	89.5131	111.429	36.1431	101.411	28.6202	265.672	13.6341	42.6527	9.50512	41.6844	30.9325	260.828
hsa-miR-363*	2.60291	1.93151	3.12131	2.57275	4.13084	1.59617	2.9613	11.8509	17.0293	11.2191	1.94882	1.57467	3.50569	2.46022	3.52813	7.98266	3.46062	6.23396	1.78962	0.90047	1.63986	1.05441	3.39955	0.992168	2.13169	0.832637	2.74211	6.72416	2.89979	5.61862	1.85364	0.915828
hsa-miR-365	249.684	752.827	710.893	735.6	561.093	154.676	258.011	510.634	298.76	1607.71	301.28	751.463	472.307	428.077	2269.52	2010.65	1368.85	1684.11	196.226	368.082	559.053	581.19	760.522	517.874	218.988	395.275	329.508	586.705	338.429	649.235	274.406	396.649
hsa-miR-367	3.66546	2.74106	4.3707	4.00832	5.86664	2.2566	4.18588	16.7539	24.0835	15.8567	2.76383	2.22608	4.96173	3.47728	4.99428	11.3276	4.90586	8.79688	961.918	31.0122	2.3194	1.49333	4.81178	1.40032	888.911	32	3.87709	9.56016	4.1133	7.97833	1097.09	30.3311
hsa-miR-367*	2.59862	1.94513	3.09042	2.56154	4.14801	1.59639	2.96442	11.8521	17.0293	11.2357	1.95062	1.57929	3.50573	2.46211	3.52802	7.99018	3.46165	6.22252	1.78821	0.899663	1.64168	1.05574	3.39851	0.993361	2.1299	0.832322	2.91899	6.73114	2.89866	5.6378	1.85399	1.09211
hsa-miR-369-3p	3.68061	2.74277	4.37002	3.63809	5.85623	3.58398	4.19263	16.7743	24.083	15.8577	2.76705	2.22888	4.96407	3.48615	5.01058	11.3252	4.9104	10.0722	2.98935	1.27583	2.32738	1.4993	4.81582	1.40247	3.06229	1.71905	5.75466	9.53808	4.10834	8.14726	2.94155	1.52816
hsa-miR-369-5p	3.66341	7.01751	12.8153	5.90374	5.86003	18.4979	5.73456	16.7589	50.5763	15.8793	5.11382	3.69695	15.1944	3.50059	5.00393	11.2987	18.2112	12.9097	9.19358	11.2872	6.95427	3.28535	9.30833	2.91548	9.55923	11.6892	7.36095	9.52174	4.66781	7.97606	7.70745	11.4853
hsa-miR-370	13.6941	32.9958	18.615	12.3729	6.26432	12.1789	20467.8	17.0273	24.083	21.8839	10.3804	2.68792	4.99421	28.3466	4.98917	11.3049	11.2067	36.1552	38.1923	31.8565	5.83879	2.58019	4.81944	2.47006	8.14199	5.17788	11.6888	33.6498	16318.9	33.8629	7.21381	139.031
hsa-miR-371-3p	3.66431	2.73795	4.36005	3.62253	5.84773	2.25664	4.18369	16.7548	109.133	15.8515	2.75583	2.22364	5.61629	3.4769	4.98838	11.2942	4.90901	8.79075	5908.56	197.867	2.32209	1.49368	6.22158	1.39988	5521.41	174.314	3.88395	9.49867	4.10335	7.94556	5659.66	168.687
hsa-miR-371-5p	43.2486	50.0186	31.2682	19.369	69.7386	7.67774	11.4854	11.8702	17.0307	20.692	48.7217	32.9199	22.6405	17.3535	13.896	10.6281	4.90638	20.2682	561.419	26.9509	17.6447	10.6618	25.1861	10.8195	590.136	24.8783	10.4021	6.74093	11.2981	9.78086	546.27	23.7045
hsa-miR-372	3.66309	2.73145	4.35794	3.61592	5.84468	2.25389	4.18226	16.7536	24.083	15.8523	2.75583	2.22262	4.95711	3.47494	4.98207	11.2909	4.89341	8.80304	16420.1	578.415	2.31841	1.49111	4.80644	1.40025	16320.3	529.964	3.87727	9.50129	4.09791	7.94205	16125.3	491.494
hsa-miR-373	3.66482	2.73291	4.36278	3.62303	5.8466	2.25551	4.19332	16.7641	24.083	15.8473	2.75719	2.22476	4.96385	3.4751	4.98635	11.2893	4.89762	8.81046	7690.37	218.791	2.31859	1.49126	4.81333	2.44415	8171.59	209.228	3.87602	9.51143	4.10201	7.97651	7988.91	198.207
hsa-miR-373*	4.64916	5.27771	11.1406	3.76868	59.8661	4.62851	9.70324	16.7703	24.0832	15.8327	13.7056	6.59795	4.97496	10.8854	5.04436	11.3172	4.89738	10.0739	170.862	21.7308	7.73718	6.16752	5.28332	9.74947	48.9598	1.18814	6.65099	9.49155	7.66738	7.94921	47.3295	123.312
hsa-miR-374a	244.087	194.464	728.4	598.231	596.516	672.534	79.744	31.1257	24.083	25.2047	300.168	317.375	283.469	263.414	202.111	242.91	66.9344	83.8749	309.989	318.581	579.214	652.911	551.172	530.973	274.365	348.078	96.6215	41.9783	91.6997	47.0916	382.768	368.358
hsa-miR-374a*	2.59471	2.35827	4.47126	3.72586	4.14536	1.59861	2.96341	11.8755	17.0293	16.4639	1.95605	1.76974	4.22203	3.99709	4.29561	10.0569	3.6705	8.34384	2.11047	0.901741	1.6422	1.05749	4.23732	1.84836	4.00112	0.91505	4.0072	12.8978	3.64772	5.63511	1.85863	0.937359
hsa-miR-374b	111.507	159.659	506.973	488.153	265.274	304.742	77.9948	66.1236	44.7605	157.844	145.001	259.87	228.076	180.054	280.305	255.033	142.296	195.014	192.778	220.275	249.719	310.832	400.008	314.708	160.695	211.712	92.298	77.9468	77.147	78.1544	210.886	227.658
hsa-miR-374b*	3.52062	1.93477	6.58891	3.11079	4.14392	3.47441	2.97323	11.8594	17.0293	11.213	2.32532	3.95442	4.06962	3.96015	4.6053	8.00435	3.47174	7.95508	3.8051	1.34989	1.83693	3.51063	3.41098	2.89052	3.68009	1.87003	2.74983	7.14728	3.61874	11.1765	3.22145	1.43181
hsa-miR-375	8.61367	34.8085	3822.58	1934.23	5.84159	2.25397	4.21318	16.7529	24.1896	1102.2	322.868	502.877	189.072	613.546	567.426	86.0401	75.9987	91.0213	2.53112	166.929	9.44625	278.293	10303.5	233.567	3.00996	170.034	5.13901	9.49002	4.15744	7.9425	2.6214	179.242
hsa-miR-376a	28.0061	108.863	74.1699	73.3205	99.3882	335.01	108.471	17.905	24.083	15.8676	109.515	76.9469	89.2143	67.1573	37.0979	75.1894	91.5819	36.8151	159.104	124.894	159.758	59.6638	112.004	43.143	202.635	143.331	125.8	38.4028	113.484	46.2819	210.364	149.439
hsa-miR-376a*	3.66751	5.10631	12.2491	6.36335	7.6871	10.2009	7.48427	16.7721	24.0866	15.8598	5.38073	3.99039	7.0836	3.49764	6.31776	11.3377	16.2253	8.85353	7.26501	16.1951	4.71617	1.49756	9.62791	1.95849	7.32876	18.806	3.89636	9.51189	4.10587	7.95909	8.53837	16.3169
hsa-miR-376b	3.66534	2.7582	4.38781	3.63395	11.0825	32.2207	7.4315	16.8335	24.083	15.8528	10.2634	6.64548	4.98612	5.67683	4.99503	11.3393	4.90612	8.79977	18.541	5.63998	13.2417	3.3604	11.1773	2.55336	21.6596	6.78059	10.6594	9.4959	11.1336	7.98069	21.3924	6.97314
hsa-miR-376c	51.2536	218.166	131.531	182.762	149.297	527.358	135.605	59.5187	24.083	26.8713	148.901	118.35	130.033	103.927	52.5971	113.866	124.553	64.2547	201.56	133.854	153.422	70.92	114.201	49.7438	202.015	124.25	134.654	79.5495	121.463	72.2357	208.305	124.181
hsa-miR-377	18.7622	87.9049	51.6657	43.2984	72.8164	221.988	72.3713	39.1538	24.083	15.9553	110.307	73.8279	84.5236	61.6916	42.9145	70.4625	133.409	33.546	200.902	117.586	109.004	37.3142	83.959	24.9296	217.265	116.853	76.4227	32	73.7927	49.5513	215.479	109.822
hsa-miR-377*	2.62499	1.93536	3.09268	2.87915	4.15996	1.70032	2.97465	11.9496	19.5927	11.2377	1.95226	1.5727	3.51008	2.46167	3.52532	7.99232	7.56427	6.59507	2.3366	2.61644	1.6404	1.0566	3.40158	0.991486	4.05788	2.19094	2.75674	6.76467	2.90671	5.67203	1.86974	2.05943
hsa-miR-378	83.3776	67.2644	36.8178	69.8153	67.3878	18.4329	52.2279	65.5717	152.438	1140.54	76.41	329.623	79.708	262.608	32.8272	412.674	29.985	456.556	16.7662	10.0685	69.6167	61.4776	31.4911	90.7472	20.9324	12.4516	58.2976	71.5405	63.5881	82.4412	20.434	12.1507
hsa-miR-378*	16.15	18.0599	17.6861	35.9384	15.9933	8.7269	26.1433	61.741	28.181	307.577	19.0749	97.3509	27.806	84.5374	11.2448	177.013	12.2612	239.844	4.7896	4.58588	21.2806	19.5135	7.87383	29.6948	4.5437	3.84051	26.7151	58.501	24.0116	54.8082	5.27042	3.96074
hsa-miR-379	5.01042	32.2941	17.8869	14.59	15.224	43.5384	13.159	16.8044	24.083	15.8918	18.1086	12.7834	18.772	13.9137	13.6765	33.4442	74.633	30.5736	42.2303	32	21.4362	8.07646	19.5018	6.84095	45.8379	30.5839	18.2553	31.0448	15.7209	27.1173	43.693	30.261
hsa-miR-379*	2.59014	1.93402	3.08155	2.55671	4.13084	1.59412	2.95686	11.853	17.0297	11.2017	1.94855	1.57162	3.50546	2.45863	3.52374	7.98733	3.4679	6.22373	1.78923	0.899054	1.63949	1.05451	3.39835	0.989706	2.13047	0.830171	2.74267	6.71714	2.89883	5.6168	1.85392	0.914941
hsa-miR-380	3.66937	2.81093	4.36728	3.62566	5.87417	2.25812	4.19187	16.7724	24.083	15.8836	2.75824	2.23067	4.96024	3.48854	4.98952	11.3061	7.03548	8.79371	2.96514	1.27636	2.32753	1.49288	4.81235	1.40638	3.01629	1.47368	3.89112	9.51628	4.1098	7.95531	2.91338	1.2963
hsa-miR-380*	2.5913	1.93199	3.08172	2.58915	4.13188	1.59347	2.95898	11.8469	17.0293	11.2073	1.94829	1.57185	3.50575	2.4572	3.52257	7.98506	3.45924	6.21372	1.78786	0.906534	1.63941	1.05429	3.39835	0.989731	2.12848	0.829726	2.74026	6.713	2.94324	5.61769	1.85359	0.913873
hsa-miR-381	5.76899	32.135	42.479	32.7799	29.2116	83.687	47.3098	140.973	24.087	15.8958	39.8008	38.6188	29.6773	32	14.5919	22.0195	86.1968	23.8427	169.341	41.8763	33.8615	10.4787	30.0251	9.09176	202.464	41.9764	40.974	122.729	37.0113	124.934	177.052	41.7902
hsa-miR-382	4.90848	22.6682	6.54929	10.4967	12.5852	41.9603	16.7282	34.5175	24.083	23.3358	11.1289	8.59934	15.906	8.71896	12.2827	11.3775	85.2745	14.3133	28.8854	18.8331	13.6728	3.23007	15.7233	3.20907	28.8558	17.7179	18.291	32.88	14.7154	26.4998	28.495	17.5875
hsa-miR-383	3.02659	2.24355	6.72989	5.31039	4.79619	1.84735	3.53796	125.307	19.7404	14.4365	2.26353	4.22436	4.06548	2.85684	4.0947	9.29126	4.01848	8.30525	2.07717	1.95855	1.90086	1.22346	3.94288	1.15063	2.46873	1.92669	3.18526	121.28	3.36774	122.344	2.14992	1.89408
hsa-miR-384	5.18431	3.86881	6.18948	5.12297	8.2834	3.19307	5.91879	23.7058	34.0585	22.4399	3.90053	3.15197	7.01394	4.91442	7.06619	15.9787	6.95321	12.4407	3.5917	1.80207	3.28321	2.11023	6.80028	1.98069	4.2658	1.66049	5.50318	13.4668	5.80056	11.2552	3.70763	1.83211
hsa-miR-409-3p	7.11989	40.0959	26.4871	16.6747	18.1626	38.4739	21.7233	46.9344	24.0879	54.2148	24.9781	15.098	30.7362	15.8101	31.5643	28.2114	100.88	20.2816	30.3714	53.1438	23.3548	2.51538	19.1303	3.53499	33.9004	49.1614	19.8084	37.4525	13.7617	33.4371	30.441	47.9792
hsa-miR-409-5p	2.63181	5.56515	3.21457	2.56027	4.13593	6.67288	2.96944	11.849	17.0541	11.2337	1.96202	1.58041	3.51727	2.4613	3.53904	8.05152	36.6087	6.21977	1.80069	12.1602	2.08594	1.05572	3.4063	0.99189	2.13963	12.0727	2.74996	6.72537	2.90765	5.62639	1.86595	11.5586
hsa-miR-410	3.68265	18.1013	7.25195	6.3414	14.2013	51.0013	11.6854	16.8044	24.0832	52.1403	12.5005	10.9287	12.5895	10.3259	12.8026	11.3267	106.565	8.8148	13.0715	23.7661	7.45016	3.08777	34.4232	2.72283	13.4699	21.2169	10.5928	9.74425	8.33294	7.96839	13.1468	21.655
hsa-miR-411	4.24709	16.6887	9.11654	11.9516	11.7045	42.3022	10.3307	16.7675	24.083	15.859	10.823	8.24851	4.98769	10.3442	4.99028	11.3411	23.0341	11.5543	13.2314	11.8825	12.2571	4.02722	4.82296	2.21258	11.7128	12.458	10.7631	9.54762	6.51004	9.10339	16.117	12.2581
hsa-miR-411*	2.59358	1.93221	3.08251	2.5568	4.1293	1.59442	2.95764	11.8461	17.3976	11.1976	1.94837	1.57213	3.5052	2.45681	3.52197	7.98765	3.46038	6.214	1.78794	0.89939	1.64007	1.05642	3.39835	0.989529	2.12848	0.830438	2.7399	6.71211	2.89782	5.61587	1.85509	0.914158
hsa-miR-412	2.59477	1.93403	3.08176	2.55585	4.12945	1.59356	2.95688	11.8463	17.0363	11.1998	1.9482	1.5716	3.5052	2.4565	3.52197	7.98211	3.45834	6.21468	1.78782	0.899023	1.63925	1.05437	3.39835	0.989497	2.12831	0.829722	2.74063	6.71101	2.89753	5.6159	1.85358	0.915327
hsa-miR-421	3.68055	2.75191	8.37355	9.55361	5.88005	3.39948	4.18752	16.7649	24.083	15.8852	4.21553	4.05267	4.97097	4.89111	10.855	11.3323	10.3982	8.8101	3.88258	4.33617	7.14316	5.64651	18.6968	7.16472	4.79645	5.36623	4.02729	9.51047	4.10166	7.96292	3.08256	5.19611
hsa-miR-422a	4.4222	6.75575	3.08821	2.56213	4.13301	1.59427	2.95973	11.8472	17.0293	11.2118	3.78789	3.06601	3.5052	2.45796	3.52269	7.98237	3.46328	6.21568	1.7877	0.899744	1.64279	1.31783	3.39888	0.99035	2.12894	0.83275	2.7459	6.71215	2.89834	5.61993	1.85384	0.915007
hsa-miR-423-3p	5.05797	2.76859	3.22795	5.94185	4.15493	3.59006	3.32981	19.4996	17.0293	11.2927	3.17893	2.63663	3.51306	2.46407	3.55203	7.99344	4.15527	6.25587	1.79214	1.34163	2.44961	6.17187	3.44121	6.57247	2.13199	1.42435	4.30144	20.5419	6.28533	28.7158	1.85699	2.6925
hsa-miR-423-5p	56.4772	90.0211	91.3869	85.8556	81.8412	72.3498	99.9945	780.623	27.3	242.533	60.3282	79.027	85.6235	64.4156	128.427	146.718	139.773	160.948	25.4875	39.7239	85.3804	101.543	157.039	110.658	31.4199	38.3822	112.922	719.541	95.4732	691.396	25.104	36.0097
hsa-miR-424	297.727	352.13	257.819	99.2181	437.096	1071.31	368.36	706.179	24.0879	61.4842	429.962	148.723	209.457	110.117	272.986	637.325	199.439	486.422	152.796	1057.36	382.041	278.843	226.38	116.478	144.563	1167.2	414.398	703.847	428.594	744.103	190.443	1118.36
hsa-miR-424*	9.11127	17.6718	25.1727	11.1681	5.85973	6.56226	9.38056	108.868	24.083	15.8609	16.5811	2.30276	4.9613	3.48369	4.99323	11.328	4.90163	8.82873	2.53052	5.44023	2.34805	1.49428	4.81184	1.40935	3.01411	5.11455	9.80342	129.811	9.30519	140.993	2.63	4.47388
hsa-miR-425	153.333	95.8596	217.253	175.25	454.322	309.666	157.539	49.8285	243.638	995.958	250.45	246.016	386.666	328.735	505.701	345.117	380.069	311.061	123.74	78.6012	318.798	233.107	499.445	228.637	127.106	73.6716	148.759	72.2288	136.256	78.0971	129.345	74.8875
hsa-miR-425*	3.67313	5.65006	9.0197	9.73848	13.3154	5.76876	4.89223	16.7654	24.083	15.8909	5.76066	3.85115	4.95863	3.62841	4.9981	11.3453	6.21702	15.4631	3.6237	1.27288	3.3943	2.46062	4.80741	3.9083	3.01669	1.20826	6.07329	16.0009	4.1147	14.2955	2.62667	1.85702
hsa-miR-429	351.756	150.459	91.5226	421.226	5.84247	2.25909	217.959	16.7535	37.7016	106.361	997.433	665.112	470.468	935.763	389.432	62.9347	43.5289	23.743	2.53059	625.966	605.167	317.556	561.142	196.505	3.01155	652.306	227.147	9.49172	205.605	7.94918	2.62439	615.024
hsa-miR-431	3.66448	2.75305	4.35897	3.6187	5.85564	18.6312	4.18446	16.7529	24.0849	15.843	2.7688	2.22486	4.95741	3.47402	4.98352	11.2897	35.6291	8.78755	2.53833	3.76838	2.32021	1.49153	4.80786	1.39978	3.01198	2.83984	3.87573	9.49438	4.099	7.94844	2.62342	3.03343
hsa-miR-431*	2.60105	1.93345	3.08247	2.55899	4.14595	1.59505	2.96392	11.8471	17.0383	11.2185	1.95111	1.57306	3.50746	2.45721	3.5283	7.9833	3.45939	6.21721	2.17653	0.899645	1.64305	1.05512	3.39913	0.992067	11.1585	0.830918	2.74405	6.71197	2.89909	5.62191	1.95551	0.9155
hsa-miR-432	3.67662	21.6793	20.6326	11.6033	7.39423	27.61	23.3779	94.0384	24.083	43.861	9.93255	10.0614	10.2169	7.77186	15.4188	11.3324	163.724	11.2537	9.26435	21.284	6.96694	4.54922	18.0535	3.774	7.47354	19.4361	23.1809	70.8494	18.9503	78.3714	6.05182	18.8056
hsa-miR-432*	2.59125	1.9315	3.08377	2.55654	4.13212	1.59359	2.95699	136.141	43.1167	11.1961	1.94803	1.5718	3.5057	2.4565	3.52216	7.98362	3.46212	6.21375	1.78834	0.89913	1.63925	1.05424	3.39835	0.990836	2.12856	0.829746	2.74035	6.71424	2.90976	5.61744	1.85358	0.913723
hsa-miR-433	3.66355	2.7461	4.3707	3.61644	5.84095	2.27371	4.20115	16.9235	24.0835	15.8387	2.75829	2.2246	4.95749	3.47406	4.98458	11.2884	21.0277	8.79075	2.52967	1.76485	2.32345	1.49102	4.81047	1.40014	3.01061	2.22327	3.8798	9.57813	4.09952	9.40968	2.62243	2.60179
hsa-miR-448	2.6147	1.93249	3.08849	2.55731	4.13553	1.59788	2.96226	43.8878	17.0293	11.2221	1.95074	1.57399	3.50554	2.46196	3.52253	7.98867	3.46418	6.22031	1.7923	0.899726	1.64244	1.05482	3.39872	0.990375	2.1309	0.829948	2.74484	6.72558	2.90724	5.63118	1.8548	0.91471
hsa-miR-449a	3.67245	2.74864	7.31282	5.14842	10.7717	2.25842	4184.21	16.7973	24.083	15.9295	2.7602	2.23254	4.96877	3.48582	10.6048	11.294	4.91173	8.84577	2.53512	22.6071	45.8726	191.18	5.06307	17.233	3.01823	22.365	3778.6	13.9539	3478.09	10.6979	2.62524	20.4028
hsa-miR-449b	3.01536	2.24306	3.58561	2.97246	4.80213	1.85024	180.526	13.7415	19.7404	13.0116	2.25978	1.82344	4.06679	2.85449	4.08452	9.25811	4.66683	9.42152	2.07439	1.06565	1.90995	7.78783	3.94273	1.15382	2.46929	0.964511	192.375	7.79238	198.741	6.53067	2.1527	1.06354
hsa-miR-450a	4.83798	3.63298	9.16778	5.80457	8.26591	25.7263	8.55531	16.827	24.086	17.3147	11.0401	5.72461	9.34239	5.61211	9.07982	13.4199	8.83893	24.248	42.111	40.4057	9.34131	12.1624	16.7312	7.58747	4.71322	50.2848	9.76214	19.2525	7.94444	13.9411	3.44931	66.4232
hsa-miR-450b-3p	2.59081	1.94069	3.99939	2.56325	4.13798	1.60038	2.96073	11.8467	17.0293	11.2207	1.95145	1.57756	3.50771	2.46099	3.52686	8.01568	3.46904	6.24664	1.79011	0.903179	1.64274	1.05768	3.40455	0.991568	2.13182	0.831346	2.75173	6.72232	2.89893	5.61808	1.85622	0.916044
hsa-miR-450b-5p	2.5954	1.93311	3.9858	2.56209	4.13542	1.60192	2.95849	11.8605	17.0293	11.2311	1.95035	1.5766	3.51596	2.45993	3.52567	7.98666	3.47163	6.27596	1.7898	1.17154	1.64448	1.0589	4.90284	0.994131	2.13754	0.934145	2.75016	6.73171	2.90791	5.77259	1.85621	1.80117
hsa-miR-451	1348.85	14544.4	1913.58	28964	11258.2	39274.6	2442.29	7572.42	1171.13	2469.77	7237.42	11141.4	1684.05	14399.8	1772.77	21845.5	2098.71	5930.64	1174.92	6606.98	7130.47	59680.5	20711.4	58735.9	1142.01	6169.5	2373.05	6408.47	2419.61	7168.37	1331.53	6347.88
hsa-miR-452	83.9479	63.7777	5.81645	20.6554	20.7983	19.0977	4.81118	16.7642	24.083	15.8582	16.2438	15.647	26.3809	14.2446	7.49556	11.3611	58.1915	10.6248	4.03277	17.6999	9.71452	26.5756	7.75093	23.0327	5.98847	18.5052	5.84611	9.49799	7.16475	7.95183	3.44052	18.0591
hsa-miR-452*	2.59738	1.93234	3.08321	2.56149	4.13961	1.59414	2.96052	55.3292	17.0293	11.2065	1.95346	1.57319	3.5052	2.46124	3.524	7.99296	3.46862	6.29599	1.79003	0.899408	1.64181	1.05525	3.39843	0.992628	2.13955	0.830466	2.7443	6.71877	2.90909	5.62105	1.85423	0.917937
hsa-miR-453	2.5916	1.93185	3.08166	2.55748	4.13031	1.59679	2.95651	11.8471	17.0293	11.2061	1.94866	1.57176	3.50611	2.45652	3.52197	7.9881	3.46315	6.21407	1.788	0.899023	1.63926	1.0547	3.39835	0.991479	2.12866	0.829952	2.74098	6.71704	2.89753	5.61785	1.85424	0.913657
hsa-miR-454	47.609	26.6778	60.4696	54.087	104.034	93.5685	18.2267	16.7761	24.083	19.8711	38.6668	51.3794	53.0346	46.852	42.907	43.133	32.1629	21.2613	23.6764	29.9639	47.7487	83.9995	82.8083	85.8057	23.3242	33.8183	21.8866	12.4644	16.963	7.97641	28.3987	30.7086
hsa-miR-454*	2.59315	1.9963	3.08586	3.54387	4.1331	1.59778	2.95919	11.8507	49.182	14.8772	1.95139	1.57501	5.95496	2.46426	3.53051	7.98784	3.47125	6.2444	1.79291	1.33047	1.64036	1.05512	3.40351	0.991745	2.13143	0.832391	2.74814	6.71874	2.89921	5.62287	1.8538	0.915589
hsa-miR-455-3p	553.517	147.131	190.071	315.798	280.402	236.006	117.845	523.825	47.4112	470.061	87.3974	113.192	144.311	44.7059	1030.91	1116.99	1187.89	1340.87	70.876	130.889	215.463	185.372	107.734	149.544	67.4325	135.115	127.006	492.706	119.582	506.262	79.8767	122.636
hsa-miR-455-5p	49.8019	6.66607	8.07253	19.2648	39.9629	34.2672	13.8375	16.8618	30.2204	15.8703	17.0192	27.8517	30.2725	13.5928	164.741	131.144	109.414	115.239	14.527	17.3381	34.5352	36.8263	15.5339	27.3331	14.4321	17.7465	12.777	23.7257	9.89794	12.9474	14.2545	16.5271
hsa-miR-483-3p	3.6639	4.02922	4.36007	3.62197	5.86841	2.25659	39.4233	16.939	196.848	15.834	2.75996	2.23658	10.1254	3.47436	5603.84	475.27	6154.13	369.105	2.52867	25.9453	10.6537	1.49234	16.1988	3.34557	3.01106	24.3945	42.7612	18.6303	35.3241	15.8822	2.62146	20.3321
hsa-miR-483-5p	295.588	557.843	155.259	134.84	103.595	56.3472	84.8303	151.461	115.892	187.26	273.987	313.6	122.746	85.3193	1379.9	258.634	1052.75	354.466	26.8475	36.3247	71.2451	69.7589	247.505	72.3668	26.1887	31.0933	73.87	130.738	74.2502	143.415	23.8061	31.3184
hsa-miR-484	7.71945	8.05616	24.8556	17.8531	50.9874	51.0155	35.8728	28.9869	24.083	56.0675	22.6758	23.5817	19.2979	29.0013	53.3534	38.7579	34.944	43.8827	17.5758	9.63978	37.0488	37.24	51.1611	38.5297	20.6932	10.4375	37.7236	54.6161	38.9228	63.4966	20.5449	11.2117
hsa-miR-485-3p	3.66435	2.74813	4.37047	3.6362	5.84243	8.37176	5.94171	16.9059	111.438	15.9574	2.77113	2.2318	4.9739	3.4744	4.9903	11.2891	32	8.79595	28.8248	3.28481	2.73047	1.49094	6.46236	1.40164	27.5824	3.375	8.31813	17.3588	5.07371	14.9731	28.5342	2.62828
hsa-miR-485-5p	3.00361	2.26972	3.58871	2.97124	4.79391	3.19625	4.0901	13.8249	19.7404	12.9935	2.2638	1.82748	4.06861	2.85492	4.09116	9.26034	9.91738	7.2113	2.08904	1.79171	1.90692	1.2229	3.94221	1.14813	3.39716	2.25654	3.19759	17.445	3.36863	18.5554	2.37896	2.66665
hsa-miR-486-3p	2.61258	1.93479	3.08342	2.56775	4.16811	2.26742	2.9626	12.0039	17.0293	11.2071	1.95037	1.57366	3.5052	2.46413	3.52316	7.98378	3.46211	6.21507	1.78816	0.903434	1.64633	2.3738	3.39969	2.95448	2.12911	0.830723	2.74716	6.76581	2.90489	15.1366	1.85384	0.91572
hsa-miR-486-5p	17.067	256.161	18.7258	267.609	90.5049	293.893	101.845	3176.36	76.32	250.728	61.5656	110.158	15.0424	136.935	24.1809	277.439	60.3545	179.923	6.85638	44.9196	38.7605	377.838	154.644	470.085	7.01583	38.1671	94.765	2447.96	81.868	2370.26	5.80034	39.1925
hsa-miR-487a	3.66305	2.74074	4.35974	3.6167	5.84956	10.9641	4.18308	16.7532	24.083	15.844	2.75975	2.22641	4.95717	3.4763	4.98293	11.2946	22.3307	8.78822	16.0835	4.32342	2.32216	1.49096	4.83401	1.40129	15.7902	4.91289	3.8777	9.49828	4.09822	7.94432	15.1126	4.81967
hsa-miR-487b	9.7564	38.1919	61.853	48.6266	32	113.862	27.7918	18.1853	24.0905	60.1562	25.8812	27.9187	32.242	21.5689	42.4564	45.5555	323.257	42.2241	42.4665	75.8638	32.3979	16.4718	48.0995	14.1791	39.8199	74.6604	25.7932	55.627	17.6239	56.3735	41.663	73.462
hsa-miR-488	3.6637	2.73989	8.88732	3.80358	5.84727	10.0534	4.19258	16.7671	24.083	15.8453	2.75897	2.53359	4.96707	3.47721	4.98391	11.2915	4.90022	8.81078	2.53494	4.68199	2.31989	1.4941	24.4043	1.40382	3.02028	5.99215	3.90423	9.52858	5.03304	7.97935	2.62544	4.35967
hsa-miR-488*	3.66305	2.73154	4.36165	3.61381	5.84031	2.25559	4.18697	16.9417	24.083	15.8541	2.75514	2.22454	4.95711	3.4767	4.98287	11.2897	4.8922	8.79553	2.53052	1.2752	2.31963	1.49145	4.80739	1.40099	3.00988	1.17729	3.87577	9.52631	4.10884	7.9423	2.62137	1.29405
hsa-miR-489	3.66594	7.53772	4.35872	3.62342	5.84304	2.25579	4.19172	16.7554	24.083	15.8537	2.76644	2.22677	4.95906	3.4788	4.99779	11.2919	4.89358	8.79752	2.53397	3.46299	2.32499	7.34249	4.81031	5.0435	3.01477	2.99453	3.87894	9.50657	4.09932	7.94489	2.6225	2.8242
hsa-miR-490-3p	3.68207	2.73793	4.35976	3.61527	5.84013	2.25365	4.1821	16.7589	24.083	98.7199	2.76397	69.3334	32	25.4362	4.98109	11.3032	4.89227	8.79546	2.52978	1.27169	2.31825	1.49255	4.80618	2.5048	3.01488	1.17542	3.87656	9.49573	4.10458	7.94368	2.62707	1.29327
hsa-miR-490-5p	6.34825	2.63148	3.09527	2.56286	4.1424	1.59791	2.9581	11.8465	17.0293	30.5332	1.95273	29.3252	7.31755	9.51356	3.52244	7.98662	3.46172	6.21796	1.78772	0.90064	1.63926	1.05702	3.39914	0.992231	2.12847	0.830801	2.74079	6.71264	2.89821	5.61996	1.85472	0.915342
hsa-miR-491-3p	2.59348	1.93435	3.08321	2.56101	4.13729	1.59704	2.96796	11.8487	34.5389	11.216	1.94928	1.57251	3.51452	2.4645	3.52223	7.98534	3.46396	6.21767	1.79444	0.901007	1.64012	1.05615	3.40088	0.989946	2.13125	0.83051	2.7507	6.71672	2.89899	5.62763	1.91464	0.914918
hsa-miR-491-5p	2.5927	1.93364	3.1365	2.58399	4.13745	1.59686	2.95697	323.757	17.0429	11.1961	1.94842	1.57413	3.5052	2.45662	3.52362	7.98438	3.46332	6.21425	1.78763	0.905759	1.63949	1.06307	3.39839	1.00236	2.1285	0.836925	2.74554	6.71682	2.90078	5.61696	1.85449	0.924496
hsa-miR-492	23.0682	4.54067	4.35999	3.62925	5.8552	2.25614	4.1872	16.7605	24.083	15.8538	5.30313	4.20685	12.0379	6.38445	4.98966	11.3199	4.89472	8.79122	2.52869	1.27248	2.32774	1.49761	4.8069	1.40158	3.0108	1.1749	3.88544	9.48999	4.10326	7.94234	2.62145	1.29234
hsa-miR-493	4.09623	4.91782	3.08702	2.55914	4.13345	1.59895	2.96394	11.8465	17.0293	11.1954	1.95535	1.57426	3.50525	2.46434	3.5233	7.99075	3.46216	6.21525	1.78824	0.901003	1.63933	1.0557	3.39887	0.991379	2.13504	0.833829	2.74372	6.71863	2.90158	5.6168	1.85681	0.915288
hsa-miR-493*	5.83063	9.70766	15.9821	10.177	15.3067	36.7832	14.0873	17.5276	24.0856	21.5728	16.4864	5.81516	18.839	3.5355	27.7866	24.9809	243.97	24.9388	54.1821	25.2649	25.8387	4.91126	22.9544	5.65195	45.5383	26.9478	19.7033	69.0878	18.7793	70.0906	63.6681	27.5097
hsa-miR-494	548.064	687.395	879.033	158.837	498.812	164.212	278.333	317.03	118.611	885.962	284.04	107.024	237.339	162.582	261.562	407.327	237.122	347.329	178.42	70.2986	248.564	139.74	390.858	136.827	281.482	65.1094	300.102	353.966	320.081	510.319	199.378	80.746
hsa-miR-495	3.74022	33.6619	35.8552	30.71	23.7764	91.947	16.7916	24.9316	24.083	21.1061	24.6076	24.846	21.3333	14.0648	14.3861	20.6186	36.3385	11.6551	46.7852	33.6177	14.1254	12.5552	23.1898	10.2915	42.5966	36.8166	18.6273	30.1953	15.1963	33.7427	52.9418	35.4713
hsa-miR-496	3.66456	2.74919	4.3586	3.61875	5.84276	2.25385	4.18674	16.7578	24.083	15.8477	2.75614	2.22293	4.95711	3.47648	4.98238	11.2968	4.89424	8.79068	2.52855	1.27325	2.31864	1.49206	4.80609	1.39999	3.01143	1.17432	3.8805	9.49768	4.10838	7.94429	2.62137	1.2925
hsa-miR-497	306.315	1199.63	1100.23	1490.32	698.742	1544.28	290.794	4249.67	92.8015	1315.57	365.719	1157.02	738.628	770.627	901.983	1042	727.442	1331.15	204.77	429.119	525.949	960.883	395.945	754.732	211.23	406.441	280.368	3553.79	268.198	3640.12	209.61	383.1
hsa-miR-497*	2.60614	1.93228	3.08205	2.55702	4.13146	1.59397	2.96132	11.848	17.0293	11.2008	1.95031	1.57183	3.50537	2.45709	3.52371	7.98627	3.46065	6.22002	1.78908	0.89909	1.63948	1.05519	3.39853	0.989775	2.12958	0.830178	2.74114	6.73387	2.90036	5.61664	1.85369	0.913657
hsa-miR-498	8.83534	13.6099	5.40126	5.50409	12.7313	2.25913	4.19736	16.761	24.1237	15.8694	16.4761	16.3553	5.76642	4.44722	5.00477	11.2949	4.89168	8.80436	122.911	5.73699	2.54054	6.72324	9.67236	9.94749	130.432	4.93611	3.88942	9.5042	4.10603	7.94739	114.697	3.91397
hsa-miR-499-3p	2.59027	1.93083	3.08189	2.55955	4.13374	1.59413	2.95839	11.8462	17.0293	11.2012	1.94814	1.57173	3.5052	2.45674	3.52202	7.98243	3.45843	6.21379	1.78782	0.899023	1.63926	1.05426	3.39835	0.989693	2.12863	0.830075	2.7407	6.71222	2.89887	5.62402	1.85361	0.914035
hsa-miR-499-5p	5.02246	5.2652	30.7569	34.9079	10.55	7.26256	4.51548	16.7641	24.083	15.9273	28.543	9.17924	7.87657	6.73396	127.954	15.9994	8.2011	17.9432	2.53518	6.68545	17.812	10.429	25.1584	8.61674	3.38168	6.69541	3.89485	9.54067	4.11893	7.99508	2.62606	7.71512
hsa-miR-500	8.54289	9.29553	6.96018	7.21772	10.0481	9.82272	9.54497	14.6937	19.7404	25.177	10.3343	10.6856	8.08079	12.1447	18.3792	19.0052	15.897	27.323	4.77301	16.2538	14.7322	12.9222	6.38739	14.9782	5.59745	18.294	16.5122	24.92	14.0617	34.5121	4.74497	18.4954
hsa-miR-500*	50.6371	29.3837	57.9841	48.5072	50.3884	61.8124	70.9483	114.659	24.0969	115.157	21.5877	30.0936	36.5355	31.599	126.752	43.6233	74.4999	48.1423	12.7044	97.8618	44.0454	59.0779	21.8846	58.1966	15.4137	100.579	68.7835	120.835	65.5455	111.022	15.057	88.443
hsa-miR-501-3p	52.2947	21.7017	20.6498	11.7042	19.0329	21.1883	21.7118	11.9728	17.0293	31.3246	15.2737	9.20839	13.4167	15.395	16.2966	8.00896	9.40336	10.3888	14.1299	22.2382	11.9454	17.4423	9.575	15.3288	12.8269	21.8565	21.7087	13.2055	21.8878	10.7019	11.8024	18.6344
hsa-miR-501-5p	7.63708	8.85629	14.6416	10.4728	17.4069	12.9615	18.9682	30.89	17.0408	36.3818	8.26648	10.2218	13.335	9.12736	37.3437	22.976	23.7781	22.6468	7.33167	25.0518	12.084	12.1785	11.334	13.3841	7.63215	25.0256	24.5774	51.1959	21.9642	49.2767	5.07985	24.1219
hsa-miR-502-3p	35.8957	32.2857	61.8592	61.0939	42.6639	61.0953	62.1552	194.962	24.0863	103.15	21.9831	31.1509	32.6942	30.72	116.057	45.9574	78.6102	64.3798	14.6489	102.427	34.9128	55.9059	19.7324	57.1185	14.6447	95.9856	56.6167	151.856	55.538	148.715	13.5102	86.7295
hsa-miR-502-5p	13.9445	8.25047	22.7174	18.9955	13.7767	18.7411	13.0295	16.9204	27.8483	31.3351	10.1969	11.6997	18.7341	10.9469	47.6512	22.9837	24.2786	14.7442	4.74666	33.7427	19.1338	17.029	14.0791	17.3262	3.48191	32.038	17.1563	36.67	17.5219	33.0513	3.96701	28.9602
hsa-miR-503	15.2033	12.1397	3.63332	2.97692	16.6016	38.5979	27.9607	149.809	19.7404	13.0185	16.6857	6.8244	8.41173	2.86127	28.123	35.7713	25.4492	28.911	5.97826	28.279	12.2149	6.41495	7.64831	2.97038	6.18302	26.5529	25.0674	121.202	20.5562	112.699	4.27962	23.4382
hsa-miR-504	2.60087	1.93117	3.088	2.55811	4.13049	1.59492	2.95726	11.8485	17.0705	11.2181	1.94805	1.57358	3.50532	2.45714	3.52532	7.98237	3.466	6.22106	1.78816	0.899605	1.63965	1.05431	3.39835	0.990501	2.12847	0.83062	2.74252	6.71126	2.89753	5.63173	1.85363	0.9141
hsa-miR-505	155.553	45.5667	59.0515	59.0013	76.7174	94.1787	37.9417	209.551	65.0792	226.896	34.7121	57.6784	58.5476	36.4409	108.37	292.69	73.9644	314.969	99.2164	27.7691	59.2217	47.351	31.5346	46.9416	116.834	33.2236	44.6296	233.036	45.1071	230.858	123.059	28.7283
hsa-miR-505*	44.5971	16.4055	20.1387	23.0844	22.3363	33.5492	11.8577	45.8786	17.0293	49.8622	10.3725	14.2436	18.7801	12.4951	42.797	58.285	35.103	67.7593	26.2545	9.98965	13.5159	13.4546	6.7006	13.0846	22.2635	8.8603	11.7327	52.0756	12.2636	53.3212	23.1384	8.78376
hsa-miR-506	3.66345	2.7305	4.35947	3.61438	5.84031	2.2537	152.447	16.8746	53.7733	15.8383	2.75524	2.22302	4.95772	3.47498	4.98103	11.2913	4.89544	8.79791	2.52911	1.27517	2.31983	1.49107	4.80744	1.39999	3.011	1.1768	132.328	13.2358	124.114	19.6875	2.6214	1.29234
hsa-miR-507	3.66563	2.73305	4.36577	3.61993	5.8557	2.25428	63.9699	16.7726	24.0962	15.8556	2.75505	2.223	4.96658	3.48097	4.98652	11.2919	4.89992	8.80714	2.53198	1.27213	2.32218	1.49171	4.80958	1.40211	3.01061	1.17615	74.4131	9.52589	77.8491	7.94745	2.62242	1.29409
hsa-miR-508-3p	3.66332	2.73092	4.36243	3.62506	5.85336	2.25704	214.039	16.8897	24.083	15.8588	2.75629	2.22878	4.95762	3.47483	4.9877	11.308	4.89672	8.80447	2.52966	1.27471	2.31985	1.49165	4.80831	1.40321	3.01082	1.17548	236.63	23.0511	251.368	28.4924	2.62172	1.29869
hsa-miR-508-5p	3.00412	2.24317	3.57483	2.96631	4.78901	1.84746	63.6284	13.8103	19.7404	12.9789	2.26023	1.82289	4.06324	2.84967	4.08335	9.25289	4.01438	7.20446	2.0729	1.0435	1.90041	1.22229	3.93938	1.14835	2.4723	0.962007	56.5892	9.09597	48.6916	8.16909	2.14943	1.05929
hsa-miR-509-3-5p	3.66301	2.73105	4.35964	3.61561	5.84729	2.25425	577.425	62.4042	24.083	15.8392	2.75754	2.22369	4.95711	3.47702	4.98286	11.2918	4.89534	8.79075	2.52892	1.2722	2.31866	1.49095	4.80599	1.39992	3.01179	1.17526	520.321	58.6903	458.485	57.6332	2.62137	1.2935
hsa-miR-509-3p	3.66536	2.73155	4.35794	3.62	5.84453	2.25363	858.15	314.797	24.083	15.8469	2.76056	2.2228	4.95711	3.47505	4.98337	11.2887	4.89069	8.7961	2.52945	1.27238	2.32334	1.49142	4.80599	1.3999	3.01001	1.17779	835.763	235.064	792.72	240.396	2.62328	1.29314
hsa-miR-509-5p	13.9072	2.73527	4.35978	3.61736	5.84229	2.25365	139.897	16.8425	24.083	15.8387	2.75565	2.22337	4.95711	3.48277	4.98524	11.2889	4.8927	8.78776	2.5284	1.27368	2.32068	1.49156	4.80599	1.39983	3.01018	1.17549	142.975	17.2481	129.638	13.126	2.62137	1.29395
hsa-miR-510	3.67122	2.74148	4.36053	3.61711	5.84159	2.25603	97.9778	16.8404	24.083	15.8455	2.75758	2.22359	4.95711	3.48193	4.98772	11.3052	4.89801	8.80052	2.52884	1.274	2.3189	1.49212	4.80616	1.40074	3.01456	1.17455	95.4265	9.60946	84.4428	17.4596	2.62137	1.29608
hsa-miR-511	2.59299	1.96098	3.08729	2.56074	4.13601	1.5941	2.96274	11.8479	17.0294	11.2073	1.94924	1.57189	3.5052	2.45729	3.52799	7.9833	3.45999	6.21561	1.78967	0.899193	1.63925	1.05481	3.39835	0.991454	2.12843	0.831267	2.74127	6.71725	2.89786	5.62338	1.85376	0.914027
hsa-miR-512-3p	3.66984	6.3979	7.85744	6.01117	5.84676	2.25717	4.18838	16.7871	24.091	15.872	4.04955	2.33871	4.95801	3.73994	14.1592	11.2935	4.89863	8.83134	443.834	17.7448	2.31988	1.72375	4.82838	1.76966	420.801	16.0403	6.5843	10.9586	7.06479	9.2473	396.965	14.8042
hsa-miR-512-5p	3.67323	2.73074	4.37078	3.61465	5.84101	2.25355	4.18153	16.7575	24.0913	15.8373	2.75493	2.22282	4.95717	3.47517	4.98563	11.2957	4.89553	8.79214	70.412	1.90089	2.31825	1.49092	4.80599	1.39986	85.8886	1.67567	3.87627	9.49144	4.10306	7.94227	79.4692	2.23681
hsa-miR-513a-3p	2.59097	1.9333	3.08151	2.5604	4.13162	1.59382	2.95939	11.8461	17.0293	11.2076	1.94914	1.57383	3.50766	2.45883	3.52243	7.98598	3.46203	6.21468	1.78838	0.899645	1.64002	1.05551	3.39989	0.995829	2.13156	0.829811	2.74767	6.71307	2.90171	5.61862	1.85592	0.914833
hsa-miR-513a-5p	35.7562	70.3706	33.2174	21.1259	30.2303	9.44	1223.83	362.712	24.083	34.1594	13.0879	5.14014	5.58527	6.84717	7.4638	12.2236	8.44191	8.80265	11.2704	7.39236	13.3942	7.14981	29.1218	17.6999	11.6988	6.24293	1165.69	307.141	1088.84	314.049	12.5573	7.73964
hsa-miR-513b	10.9715	14.5083	14.2334	7.48174	10.3814	6.11029	590.52	97.5228	17.0293	11.2344	3.90254	2.17184	3.50644	5.00367	3.52946	8.59934	7.21624	8.92305	6.38302	3.33713	4.39271	1.76505	8.5541	4.41234	4.35638	2.93122	642.885	100.865	615.885	112.749	6.03334	3.32608
hsa-miR-513c	5.70066	20.0532	5.39043	4.61802	7.55788	6.73162	849.113	237.555	17.0293	20.486	5.17936	9.75067	3.53399	55.2121	3.52355	7.99299	3.47047	6.23673	5.8184	3.31631	2.75948	3.50748	3.40773	2.75455	5.60309	3.17858	738.013	194.759	680.754	213.041	5.03719	2.78934
hsa-miR-514	3.67183	2.73217	4.35875	3.62114	5.8576	2.25465	387.606	16.8201	24.083	15.8575	2.75566	2.22469	4.95741	3.47603	4.98658	11.2993	4.89795	8.79521	2.53487	3.9494	2.32671	1.49568	4.80607	1.40351	3.01089	3.4714	405.369	17.9444	415.015	21.2629	2.62224	3.2094
hsa-miR-515-3p	3.66658	2.73732	4.37977	3.63283	5.869	2.25693	4.18593	16.7588	80.191	15.8838	2.75715	2.22379	11.1942	3.48092	4.99498	11.2999	4.90244	8.80604	195.592	6.93594	2.32115	1.49297	7.21283	1.39967	228.431	6.91858	3.88055	9.52351	4.10063	7.94946	197.542	5.18539
hsa-miR-515-5p	3.00274	2.25561	3.57398	2.97057	4.78885	1.84765	3.43428	13.7322	19.7404	12.98	2.25957	1.82349	4.06325	2.8487	4.09586	9.26089	4.03672	7.21596	152.568	4.7541	1.90079	1.22377	3.9394	1.14925	151.218	4.62834	3.17723	7.79032	3.36657	6.52821	164.353	5.20644
hsa-miR-516a-3p	3.01013	2.2392	3.58254	2.96321	4.7904	1.84893	3.43395	13.7343	19.7466	12.9829	2.25946	1.82259	4.06446	2.8501	4.08338	9.25417	4.01043	7.2589	2.0985	1.04324	1.90679	1.22366	3.94154	1.14876	2.48731	0.962946	3.17863	7.84558	3.36169	6.50996	2.17227	1.05935
hsa-miR-516a-5p	26.7307	9.37931	4.36892	3.62826	5.85391	2.25351	4.18499	16.7735	24.083	15.8583	6.75978	2.22885	4.95731	3.47696	4.98414	11.3003	4.89297	8.80027	23.1637	1.27265	3.98911	8.44322	11.9854	2.87178	24.0448	1.17594	3.87796	9.49576	4.10006	7.94662	24.5912	1.29988
hsa-miR-516b	3.67294	7.94424	4.37087	3.62255	5.85038	2.25838	4.18758	16.7655	24.083	15.8818	3.97452	2.23457	4.95729	3.48975	4.99609	11.3213	6.79415	8.81634	128.975	4.66022	2.32292	2.49602	4.80904	2.42713	127.723	4.85576	3.87743	9.49622	4.10256	7.95563	111.833	3.72118
hsa-miR-517*	3.66541	2.78091	4.36022	3.6204	5.83986	2.25595	4.18224	16.7603	24.083	15.8423	2.75625	2.22319	4.95711	3.47986	4.98414	11.2958	4.89235	8.79214	8.75056	1.27341	2.31834	1.49292	4.80599	1.40188	9.31933	1.1752	3.87515	9.50558	4.0989	7.94259	8.24635	1.29364
hsa-miR-517a	19.9282	7.30051	4.36214	3.62559	5.85144	2.2572	4.18532	16.7543	30.1405	15.858	2.75706	2.22455	4.96387	3.47423	7.09496	11.298	4.89282	8.80729	508.472	17.7274	2.31963	4.08314	4.81567	3.37284	466.072	16.6949	3.88037	9.49831	4.0985	7.94831	510.399	15.224
hsa-miR-517b	3.67312	6.27226	4.38425	3.62531	5.84802	2.26037	4.18497	16.7715	83.1128	15.8654	2.75914	2.22424	8.81671	3.475	11.5517	11.2987	4.89433	8.79621	398.617	12.9939	2.32027	1.49333	4.81982	1.73679	355.72	14.4692	3.87778	9.49902	4.09828	7.9439	389.662	12.0008
hsa-miR-517c	184.985	2.73861	4.38489	3.62562	5.84495	2.79678	4.18421	16.7554	24.0849	15.8622	2.75827	2.22584	4.9607	3.48162	4.995	11.2942	4.89768	8.80251	395.549	10.765	2.32067	16.2983	4.81758	11.0935	368.182	9.72796	3.88115	9.51976	4.09992	7.95704	359.869	9.08602
hsa-miR-518a-3p	3.66308	2.73302	4.35961	3.62461	5.85685	2.25587	4.18266	16.755	93.0007	15.8447	2.75751	2.22289	6.17535	3.47646	5.00656	11.3393	5.22157	8.84049	82.4974	3.01625	2.32298	1.49218	4.82517	1.40266	89.0801	2.73095	3.88306	9.49732	4.10513	7.95212	81.3899	1.83009
hsa-miR-518b	3.66385	2.73066	4.35961	3.61782	5.84282	2.2537	4.18522	16.7555	24.1588	15.8337	2.75521	2.22254	4.95723	3.47492	4.9833	11.2886	4.89347	8.79492	86.5062	1.55593	2.32001	1.4911	4.80618	1.39985	77.5945	1.58382	3.87742	9.50115	4.15613	7.95065	81.1994	1.29772
hsa-miR-518c	3.66866	2.73378	4.38294	3.62653	5.84413	2.25583	4.19114	16.7625	24.083	15.8617	2.75682	2.22679	4.95862	3.47728	4.98368	11.2993	4.89358	8.82752	48.4712	1.27753	2.31927	1.49299	4.80703	1.40162	57.5534	1.17772	3.87565	9.49466	4.11222	7.94946	61.0281	1.29774
hsa-miR-518c*	39.5118	54.1663	12.4833	13.4465	6.95978	7.54495	6.66533	16.7825	24.083	15.9265	32	39.776	13.977	9.60918	4.99784	11.3079	4.89426	20.4883	62.28	5.85742	5.61071	7.45414	21.2206	8.681	69.3579	6.33277	8.16343	12.9847	9.48353	8.00125	64.4688	6.25746
hsa-miR-518d-3p	3.66339	2.73157	4.36069	3.61608	5.85464	2.25963	4.183	16.7531	32	15.8407	2.75498	2.22255	4.95972	3.47674	4.98123	11.3057	4.89069	8.78954	2.53413	1.27251	2.32103	1.4935	4.80929	1.39954	3.01044	1.17387	3.88011	9.4924	4.09808	7.94329	2.62637	1.29258
hsa-miR-518d-5p	3.6724	2.74895	4.36635	3.62716	5.85025	2.2607	4.18754	16.7552	24.083	15.8566	3.40398	2.22472	4.95718	3.47647	4.98956	11.2924	4.90533	8.78758	30.6812	1.805	2.31938	1.49367	4.80693	1.40266	36.2354	1.42317	3.8774	9.49909	4.10335	7.94224	35.2241	1.30161
hsa-miR-518e	3.66362	2.73041	4.38531	3.61865	5.83975	2.25472	4.18126	16.7555	39.4908	15.8325	2.75677	2.22253	4.95808	3.47528	4.98351	11.2889	4.89271	8.80618	157.549	4.70438	2.31921	1.49395	4.80606	1.40165	162.972	3.55391	3.87601	9.48999	4.0993	7.94918	174.619	3.80444
hsa-miR-518e*	4.95789	3.13369	3.57305	2.96647	4.82332	1.84803	3.42985	13.7333	19.7404	13.8421	3.98548	1.98145	4.066	2.87187	6.91553	14.8941	4.02935	7.23353	56.3112	5.0191	1.90238	2.76636	3.94312	3.35319	59.982	2.21571	5.7335	18.0196	4.12014	11.3825	54.0188	2.73489
hsa-miR-518f	3.66315	2.74125	4.37143	3.62482	5.86476	2.25459	4.18319	16.764	24.083	15.8776	2.75666	2.22304	4.95712	3.47475	4.98537	11.3087	4.89952	8.7894	11.2632	1.27282	2.31833	1.49269	4.80609	1.40228	12.1125	1.17712	3.87789	9.52568	4.09949	7.95311	11.6903	1.29326
hsa-miR-518f*	3.67144	3.6942	4.37219	3.62399	5.84262	2.25739	4.18566	16.7607	24.083	15.8811	2.75881	2.2234	4.95777	3.47892	4.98321	11.3	4.8949	8.78755	54.1103	1.27786	2.31951	1.49266	4.80602	1.40264	68.5332	1.17829	3.87819	9.49502	4.10006	7.94253	61.4763	1.43977
hsa-miR-519a	27.0739	2.73448	5.50087	3.63034	5.85277	2.25517	4.18214	16.7587	24.1304	15.8711	2.75537	2.22358	5.96245	3.48048	4.99051	11.2917	4.90871	10.4454	85.6847	2.82418	2.3205	5.58157	5.33246	3.41604	108.304	3.72691	4.01607	9.51522	4.11454	7.96024	117.431	3.58173
hsa-miR-519b-3p	3.66699	2.7379	4.39262	3.64317	5.84682	2.26019	4.18329	16.7676	24.1429	15.8599	2.76318	2.22702	6.35689	3.4757	5.00321	11.298	5.61548	8.82029	238.464	7.81986	2.32423	1.49391	4.82143	1.40815	249.761	8.27883	3.88927	9.50218	4.10264	7.94822	257.001	8.20855
hsa-miR-519c-3p	3.66509	2.73747	5.26543	3.62335	5.84821	2.26507	5.01368	16.7578	24.083	15.8579	2.76064	2.23023	4.96859	3.48448	4.99382	11.3081	4.90579	8.82229	80.5882	3.5352	2.32317	1.4959	4.81976	1.84219	101.243	3.7866	3.88507	9.52557	4.11734	8.39253	110.012	3.05772
hsa-miR-519d	3.67374	2.73666	4.36415	3.62269	5.85199	2.25458	4.18339	16.7578	151.273	15.8366	2.7609	2.22275	7.98004	3.48055	5.0043	11.292	4.90858	8.8034	141.994	4.7867	2.32745	1.49107	5.11718	1.40035	151.886	5.50857	3.87495	9.49346	4.10129	7.95742	158.074	4.19225
hsa-miR-519e	3.66673	2.73172	5.87832	3.75776	5.8595	2.26212	4.18794	16.7716	104.948	15.8644	2.75589	2.22732	9.60403	3.47547	4.99	11.3017	4.90956	8.80689	13.8338	1.27508	2.32435	1.49265	6.59766	1.40014	17.9113	1.26798	3.88566	9.51543	4.11092	7.94272	16.5008	1.29495
hsa-miR-519e*	3.68501	5.92827	4.36469	3.62255	5.84037	2.25714	4.18415	16.7585	24.083	15.8599	2.76616	2.53332	4.95723	3.48349	4.98184	11.2941	4.90467	8.79196	9.82101	1.27562	2.31997	1.49228	4.8064	1.40773	11.4305	1.17463	3.88418	9.5149	4.09901	7.947	11.0059	1.2936
hsa-miR-520a-3p	3.66419	2.74226	4.90084	3.62168	5.84961	2.25442	4.18576	16.7574	116.704	15.8486	2.75875	2.2254	11.542	3.48459	4.99167	11.2987	4.90086	8.81092	23.4339	1.27776	2.32451	1.49119	8.35031	1.40026	28.3305	1.17583	3.88071	9.525	4.09993	7.94467	24.6592	1.29442
hsa-miR-520a-5p	3.66812	2.75531	4.36055	3.62198	5.84634	2.25596	4.1893	16.7552	24.083	15.8581	2.75807	2.22276	4.95711	3.47573	4.98193	11.2934	4.891	8.79018	202.9	7.01933	2.31884	1.49244	4.80599	1.40153	180.587	6.22913	3.88353	9.49413	4.10233	7.94349	196.09	5.98351
hsa-miR-520b	4.42167	6.08231	6.92813	7.83339	7.56413	2.26455	4.18934	16.7603	46.2775	18.5272	4.93931	2.23074	10.5434	3.48373	5.00209	11.3276	6.879	10.9903	79.6364	2.96474	4.86511	2.98487	21.2805	1.40436	85.013	3.2828	3.88566	9.50452	4.10883	7.95733	87.9868	2.4916
hsa-miR-520c-3p	3.66641	2.74011	4.38593	3.63415	5.8474	2.25594	4.19179	16.7656	49.4731	15.8667	2.75537	2.22385	9.85891	3.47637	5.00844	11.2916	4.90242	10.1205	680.135	24.6097	2.32233	1.49673	6.56233	1.40131	673.703	22.4944	3.88633	9.5221	4.10003	7.94438	652.397	20.5225
hsa-miR-520d-3p	3.66549	2.7366	4.38412	3.6279	5.85023	2.25996	4.18635	16.7705	51.8068	15.8744	2.7557	2.22376	10.5046	3.47769	4.99237	11.3018	4.9084	8.81847	34.7304	1.89722	2.32156	1.49568	9.11754	1.41005	35.494	1.68008	3.88126	9.49846	4.10252	7.94719	33.5396	1.29685
hsa-miR-520d-5p	3.6739	2.73599	4.36032	3.61592	5.85338	2.2551	4.18612	16.753	24.0832	15.8546	2.75559	2.22581	4.95711	3.47459	4.99207	11.2916	4.89117	8.78776	2.53397	1.27141	2.31997	1.49378	4.80599	1.39957	3.0129	1.17351	3.87734	9.49399	4.09793	7.9423	2.62314	1.2936
hsa-miR-520e	3.02066	6.14809	6.64534	5.36165	7.52317	1.85353	3.4293	13.7365	50.7238	13.0258	2.26573	1.83005	10.6939	2.85415	4.08805	9.27142	5.16065	7.23624	3.18639	1.04698	2.46921	2.07352	18.5671	1.14869	6.54439	0.963415	3.18231	7.80187	3.36185	6.5229	4.85044	1.0635
hsa-miR-520f	3.66956	2.73571	4.37122	3.62713	5.85635	2.26077	4.19344	16.7669	50.8339	15.8576	2.75762	2.2274	9.53121	3.48455	4.98995	11.3138	4.9086	8.81808	205.013	7.01517	2.32296	1.4932	7.8516	1.40205	226.387	7.94287	3.88548	9.49339	4.10659	7.95893	227.738	7.18005
hsa-miR-520g	8.23686	2.73547	5.74031	3.62508	5.86567	2.25726	4.1903	16.7624	83.8401	15.8469	2.758	2.23013	10.6177	3.48487	4.99849	11.3005	4.89856	8.79955	183.528	5.64518	2.32464	1.49375	8.4118	1.40024	169.515	5.21991	3.87725	9.50094	4.10144	7.95826	179.111	4.08301
hsa-miR-520h	3.01039	2.24918	3.60469	2.97313	4.79592	1.85201	3.43298	13.7346	43.2961	13.0485	2.26048	1.82307	4.07154	2.8548	4.09016	9.26822	4.01447	7.21539	112.967	2.29428	1.90494	1.22605	3.94486	1.14796	110.337	2.09717	3.18542	7.78901	3.36385	6.51312	119.685	1.99941
hsa-miR-521	99.964	2.73389	4.36593	3.61963	5.84983	2.25497	4.1843	16.7555	133.269	15.846	2.75619	2.22508	6.86921	3.47589	4.99052	11.2984	4.90411	8.7982	67.4757	1.27815	2.32583	3.24491	5.89123	1.40586	72.15	1.81532	3.87592	9.50402	4.10067	7.94761	75.0174	2.01154
hsa-miR-522	73.7664	2.73758	5.61281	4.44274	5.86054	2.52184	4.18924	16.7607	24.1253	15.8799	2.759	2.22582	6.66012	3.47619	5.00368	11.3031	5.65568	8.80408	58.0835	2.28409	2.32092	6.3078	4.81487	4.51595	55.1115	1.96719	3.89347	9.52755	4.10733	7.96743	61.2605	1.89854
hsa-miR-523	3.66334	2.73225	4.35825	3.62082	5.84936	2.25412	4.18323	16.7531	24.083	15.8388	2.7553	2.22652	4.95739	3.47462	4.98105	11.2896	4.89154	8.79139	35.9832	1.27881	2.31825	1.49155	4.80602	1.40067	35.4889	1.17484	3.87824	9.49814	4.09775	7.94365	36.4452	1.29313
hsa-miR-524-3p	3.66418	2.73105	4.3597	3.61884	5.84802	2.25347	4.18287	16.7543	26.7417	15.8341	2.7555	2.22255	4.96816	3.47437	4.98693	11.2884	4.89317	8.79592	8.96925	1.27218	2.31862	1.49154	4.80836	1.40032	9.59049	1.17478	3.87604	9.49211	4.0979	7.94282	8.21374	1.29278
hsa-miR-524-5p	3.67905	2.73814	4.35877	3.61953	5.93805	2.25433	4.18342	16.7557	24.083	15.8511	2.75634	2.22518	4.95718	3.47739	4.98252	11.289	4.90266	8.79599	58.921	1.90706	2.31945	1.49127	4.80599	1.40026	72.3876	1.48241	3.87866	9.50877	4.12191	7.94208	65.726	1.72453
hsa-miR-525-3p	2.59014	1.94787	3.09618	2.56267	4.13482	1.59471	2.95822	11.8489	17.0386	11.1991	1.94847	1.57162	3.50539	2.45811	3.52348	7.98557	3.46104	6.21568	1.78849	0.90004	1.63985	1.05462	3.39868	0.989497	2.12911	0.829986	2.74204	6.71346	2.89758	5.616	1.85512	0.914972
hsa-miR-525-5p	3.00823	2.24493	3.57771	2.96325	4.80036	1.84981	3.42932	13.7382	19.7409	13.0112	2.26371	1.82336	4.06454	2.84866	4.08852	9.25551	4.01624	7.20723	85.9584	2.57943	1.90281	1.22293	3.94078	1.15088	81.4591	2.99339	3.1792	7.78001	3.37376	6.51456	75.4313	2.39759
hsa-miR-526b	7.44536	12.1465	4.36498	3.62764	5.84249	2.26202	4.18373	16.7778	24.083	15.8564	5.42967	4.87345	4.96288	3.4776	4.9877	11.2905	4.91342	8.82143	120.973	4.2357	2.32194	1.49808	4.81426	1.47291	116.008	3.72581	3.88549	9.50937	4.10428	7.95026	106.376	4.16984
hsa-miR-526b*	3.66462	2.73228	4.37611	3.62993	5.85062	2.25946	4.18327	16.7603	41.8486	15.8432	2.75566	2.22256	5.98897	3.47767	4.99328	11.2955	4.90805	8.83219	2.54007	1.27551	2.32208	1.49406	4.81779	1.40444	3.01487	1.17646	3.87978	9.50232	4.10343	7.95909	2.62684	1.2925
hsa-miR-527	3.00249	2.23979	3.57247	2.96306	4.7872	1.84718	3.42719	13.7338	19.7547	12.9781	2.25815	1.82208	4.06324	2.84831	4.08424	9.25363	4.0093	7.20467	2.0726	1.04233	1.90022	1.22302	3.9394	1.14736	2.46713	0.961815	3.17761	7.78107	3.35881	6.50996	2.14875	1.05911
hsa-miR-532-3p	46.2631	19.6344	92.5105	60.5116	40.7939	52.2698	130.925	393.395	39.7922	155.012	26.4673	25.0253	42.7725	34.2255	159.174	49.6317	99.6238	52.3563	8.93254	114.461	49.6817	63.7663	20.7447	68.222	11.7185	109.29	134.583	354.465	121.017	362.491	9.3706	108.3
hsa-miR-532-5p	111.229	47.8702	194.458	146.63	93.8574	120.167	146.245	192.24	24.1853	181.565	78.3158	76.7438	118.005	91.3182	278.53	98.0141	148.646	102.652	32.3893	193.428	99.2599	116.446	42.0063	120.358	32.181	178.317	140.962	189.715	127.047	180.126	32.2802	172.081
hsa-miR-539	3.00598	5.49653	13.7022	8.53735	5.20063	17.3762	3.44063	13.7875	19.7409	13.6393	4.39523	5.04931	8.95126	3.92374	5.82579	9.26988	63.5522	14.0934	10.915	11.8572	5.15552	1.55706	11.4619	1.85309	11.6611	11.5071	4.93519	11.8476	4.49917	6.54602	11.0255	11.6872
hsa-miR-541	2.59268	1.93109	3.08423	2.55635	4.13179	1.59407	2.95931	11.849	17.0293	11.2017	1.94874	1.5722	3.5052	2.4575	3.52239	7.98211	3.4603	6.21432	1.78872	0.900044	1.63956	1.055	3.39835	1.04397	2.12997	0.830466	2.74211	6.7113	2.89847	5.6229	1.85359	0.914868
hsa-miR-541*	2.59122	1.93078	3.08213	2.55651	4.13705	1.59355	2.95651	11.8464	17.0779	11.195	1.94805	1.57215	3.50524	2.46062	3.52228	7.98211	3.45863	6.21372	1.78823	0.899032	1.63936	1.05431	3.39847	0.991435	2.12833	0.829736	2.7399	6.71044	2.89753	5.6159	1.85404	0.913665
hsa-miR-542-3p	13.4537	14.1167	14.6576	6.91378	23.0199	86.9034	7.77608	13.7698	19.7404	13.0116	18.3384	9.34132	6.84351	6.57176	9.07558	14.4832	8.79917	7.23161	5.25511	103.332	11.349	14.2279	14.7559	11.4273	5.14237	93.9738	9.58752	9.96935	9.93352	9.14859	5.39464	95.6746
hsa-miR-542-5p	6.70914	4.96458	20.7639	4.89595	22.428	105.719	30.8413	156.214	24.083	15.8861	11.6468	7.69911	8.32662	5.17813	20.6222	36.4116	36.8041	47.1076	3.83758	79.0007	6.51754	12.3731	12.8248	10.671	4.14223	73.8935	23.1247	134.987	25.0579	132.259	2.63256	65.8652
hsa-miR-543	3.67108	10.2394	10.2134	9.41248	7.86884	30.9026	8.71549	23.4346	24.083	15.9121	5.17714	6.221	7.79115	4.74464	8.01569	11.311	22.6942	11.6131	21.8594	10.6951	3.17922	2.67243	9.55377	2.01752	22.3101	11.5328	11.6191	39.1538	10.0824	40.2076	26.4909	10.5689
hsa-miR-544	2.59511	2.35689	3.09285	5.56293	4.14041	1.60133	3.29824	11.8566	17.0293	11.2362	1.95348	1.57341	5.67503	2.45948	3.52471	7.99274	3.46393	6.24646	1.79195	0.900555	2.05139	1.05757	3.4091	0.99533	2.13391	0.831849	2.74982	10.9266	2.9026	5.62447	1.85739	0.916117
hsa-miR-545	2.5943	1.9371	6.53376	3.19449	4.15389	2.61545	2.96526	11.85	17.0293	11.2301	4.80476	2.55029	5.07011	4.20123	4.63643	7.99917	3.47058	6.24835	3.03911	0.901128	9.06668	7.19948	12.921	4.56857	2.51328	1.05618	2.75527	6.7338	2.9082	5.62731	1.86356	1.14615
hsa-miR-545*	4.77342	2.49874	5.86164	5.39448	4.14014	1.97031	6.04824	11.857	17.0293	15.8976	1.95589	3.87854	3.50897	4.02066	3.52948	7.9977	4.2718	11.1925	1.79244	0.901441	1.64187	2.78422	3.39943	1.47761	2.13469	1.18421	4.00724	10.9858	3.5345	12.4629	1.85887	0.915473
hsa-miR-548a-3p	2.61311	1.93203	3.09477	2.56019	4.16577	1.59773	2.96545	11.8574	17.0293	11.7672	1.95069	1.57225	3.5056	2.462	3.52348	7.98787	3.46124	6.23962	1.7917	0.899601	1.63934	1.05521	3.39852	0.990974	2.13366	0.830072	2.74293	6.71055	2.8991	5.61648	1.8536	0.914074
hsa-miR-548a-5p	2.59666	3.00716	4.93112	4.15587	4.14196	3.0272	2.96978	11.8614	17.0293	11.224	2.04266	1.58071	3.51248	2.46226	3.53308	9.11196	3.46847	8.10266	2.51711	1.66927	4.14489	1.22986	3.42611	0.993298	3.12339	1.03409	3.92707	9.14477	3.98538	8.30248	1.85687	0.923675
hsa-miR-548b-3p	2.59455	1.9316	3.08837	2.55915	4.13679	1.59425	2.95753	11.8492	34.2001	11.2099	1.95002	1.57483	7.23993	2.45732	3.53994	7.99146	3.46304	6.2259	1.78806	0.899516	1.64102	1.05755	3.73242	0.992262	2.13207	0.833843	2.74293	6.73589	2.89865	5.61785	1.85386	0.915192
hsa-miR-548b-5p	2.60015	3.18682	6.31955	2.56882	8.5358	2.78018	4.47076	11.8589	17.0293	27.6861	1.95472	2.44672	5.35762	2.56612	3.78172	8.00647	3.71423	6.23232	1.79111	0.940643	1.64471	1.97686	6.29125	3.1712	3.8634	0.977142	3.39676	7.77664	2.90482	5.64777	1.85927	0.916869
hsa-miR-548c-3p	9.38749	1.93737	3.09533	3.88471	4.14414	1.59742	2.95975	11.8511	17.0293	11.2176	1.9511	2.26265	3.51247	3.31354	3.53318	8.00176	3.6557	6.60091	1.79596	0.902077	2.57571	1.14129	3.40944	3.21439	2.13752	0.831921	4.55996	10.0801	2.90367	6.36973	2.11722	0.915408
hsa-miR-548c-5p	3.42216	2.29771	10.3353	5.91037	7.46203	7.06461	4.32718	11.8629	17.0293	28.6157	4.30598	6.28605	6.60998	5.51558	5.54106	15.9892	7.46863	9.17855	7.03892	1.46482	4.21028	7.24264	11.2187	5.79325	8.08891	1.88351	3.87087	6.73752	4.2567	5.66449	7.84593	1.56086
hsa-miR-548d-3p	2.5907	1.93884	3.09026	2.55971	4.13533	1.59955	2.95992	11.8461	23.6355	11.2307	1.95511	1.57506	6.57503	2.46116	3.5299	7.98781	3.46823	6.23399	1.79002	0.901217	1.64523	1.05539	6.01788	0.990886	2.13138	0.830633	2.74693	6.71643	2.91478	5.62284	1.85385	0.914012
hsa-miR-548d-5p	4.96341	6.01959	6.31721	5.17709	6.36827	3.05247	2.97007	11.8661	17.0297	18.0264	1.95427	2.32058	10.8794	2.51739	4.99021	8.22586	6.53127	9.16238	1.9863	0.902628	2.20997	1.54617	11.4464	1.62594	2.4804	1.61776	5.25577	10.6791	2.97546	6.05283	1.85693	1.22367
hsa-miR-549	2.72334	1.93119	3.09005	2.55723	4.16529	1.5942	2.95881	11.8465	17.0293	11.2074	1.95516	1.57314	3.51918	2.45859	3.5245	7.99328	3.46113	6.21532	1.78922	0.900268	1.63951	1.05521	3.39842	0.990305	2.12974	0.831651	2.74604	6.72742	2.89773	5.6176	1.85618	0.914143
hsa-miR-550	7.74275	8.75985	3.09289	4.79104	4.14127	3.21616	2.95854	11.8495	17.0293	11.2431	10.3308	10.8322	3.5084	4.46626	3.52613	8.0095	3.46413	6.24222	4.1865	0.900483	1.64146	2.60171	3.40591	4.77861	4.78559	0.846772	3.81192	8.35096	2.90414	5.62393	2.62979	1.02318
hsa-miR-550*	9.44243	2.24475	5.83814	7.78053	4.80425	6.68008	16.252	13.7379	57.0763	31.9978	9.97747	12.1103	26.33	7.32683	15.0188	9.26607	11.0432	7.22423	10.4157	2.55254	14.4658	5.77626	22.6307	8.50273	7.79606	2.11051	15.1397	7.80896	8.54134	6.53607	9.25108	2.21047
hsa-miR-551a	2.59014	1.93689	3.08216	2.5555	4.12969	1.59365	2.95688	11.848	17.1444	11.197	1.94803	1.5718	3.50602	2.45663	3.52204	7.98438	3.46098	6.21564	1.78777	0.899023	1.63959	1.05454	3.40083	0.989624	2.12856	0.829822	2.74337	6.71264	2.89762	5.61702	1.85358	0.913842
hsa-miR-551b	3.00575	26.4586	10.8709	7.7989	14.6381	14.5303	3.44238	13.7415	61.8192	13.0373	8.5202	30.8032	23.0798	44.9731	4.1205	13.7982	34.3338	35.5294	2.08129	4.38819	13.5524	128.561	99.1166	113.917	2.4679	3.9458	3.1936	7.78695	3.37022	6.51734	2.15049	3.2289
hsa-miR-551b*	2.59455	1.93507	3.0835	2.55878	4.13252	1.59418	2.95801	11.8464	17.0293	11.1982	1.95095	1.57325	3.5052	2.4689	3.52214	7.98381	3.45837	6.21792	1.7882	0.899735	1.63987	1.05623	3.39835	0.990728	2.13571	0.830757	2.74054	6.7192	2.89891	5.62418	1.85477	0.913811
hsa-miR-552	2.5937	1.9346	3.08479	2.56078	4.14284	1.59679	2.95937	11.8487	17.0293	13.28	20.307	16.158	99.6222	13.5785	3.52302	8.00189	3.46566	6.22348	1.79256	0.899027	1.64305	1.32285	3.39845	2.2192	2.12964	0.830287	2.74089	6.72016	2.89977	5.62434	1.85426	0.915223
hsa-miR-553	2.59468	2.0995	6.10106	2.56554	5.31388	1.60332	2.96333	11.8572	17.0293	11.2219	1.95579	1.672	5.72091	2.46297	3.53876	8.00675	3.47231	6.22897	1.79199	0.90111	1.64539	1.05604	6.14583	1.60992	2.14044	0.831658	3.88067	6.73852	4.14965	7.28015	1.85446	0.916364
hsa-miR-554	2.59015	1.93083	3.08417	2.55921	4.13027	1.59384	2.95663	11.8471	17.0298	11.2032	1.94801	1.57156	3.5052	2.45719	3.522	7.98224	3.45837	6.21404	1.78789	0.899045	1.63925	1.05425	3.39835	0.994573	2.12877	0.829722	2.74142	6.71371	2.89989	5.61705	1.85358	0.913657
hsa-miR-555	2.60355	1.93127	3.08387	2.55907	4.13166	1.59466	2.9582	11.8461	17.0293	11.2091	1.9497	1.57191	3.52089	2.45749	3.5222	7.98934	3.84561	6.21553	1.78799	0.899139	1.63994	1.05463	3.39852	0.991656	2.12962	0.829739	2.74208	6.71154	2.9007	5.61616	1.85431	0.913657
hsa-miR-556-3p	2.59126	2.57405	3.09552	4.49358	4.14081	1.59786	2.96419	11.8471	17.0502	11.2678	1.95039	1.5758	6.94921	2.46515	3.52611	8.00858	5.18349	6.2243	1.79453	0.902077	1.64327	1.05751	3.40618	0.991284	2.1326	0.832524	2.7468	6.73075	2.91327	7.13174	1.85654	0.920675
hsa-miR-556-5p	2.59701	1.93353	4.66127	2.57058	4.14611	1.59914	2.95827	11.8562	17.0293	11.2245	1.95154	1.57411	3.5052	2.46396	3.52744	7.99341	3.46058	6.22024	1.79379	0.899484	1.64065	1.26241	3.4006	2.14907	2.13482	0.831658	2.74991	6.7293	2.90538	5.64684	1.85871	0.914209
hsa-miR-557	40.493	70.1096	44.2776	35.3394	39.6172	13.2967	11.8747	16.8133	77.128	30.0419	49.4646	39.5311	24.0905	21.4308	28.2218	84.6036	17.0473	72.2498	7.03007	82.7511	38.6817	49.0797	54.6178	68.1128	6.66947	82.6455	11.6031	16.9265	9.73648	14.4955	8.84224	75.1423
hsa-miR-558	2.59014	1.93284	3.0823	2.562	4.14489	1.59571	2.96101	11.8594	17.0293	11.2131	1.94847	1.58032	3.5052	2.45703	3.52399	7.984	3.46117	6.22651	1.78844	0.899238	1.63937	1.05433	3.39871	0.993468	2.12967	0.830407	2.743	6.71856	2.90179	5.62907	1.85415	0.914405
hsa-miR-559	2.5957	1.93284	3.09079	2.55867	4.14649	1.59607	2.96955	11.8555	17.0293	11.2382	1.95383	1.57464	3.50526	2.46287	3.52723	7.99082	3.47371	6.22138	1.79088	0.900322	1.64121	1.05479	3.39851	0.991309	2.13114	0.831473	2.74978	6.73494	2.90161	7.73329	1.85677	0.916179
hsa-miR-561	2.59199	2.26245	3.49813	2.56222	5.38266	1.59577	2.9585	11.858	17.0293	11.2047	1.9507	1.57436	3.51069	2.46173	3.52757	7.99238	4.41747	6.22544	1.79082	0.899762	1.64317	1.05758	3.4022	0.993399	2.1387	0.832034	2.74911	6.73742	2.93233	5.62834	1.85515	0.915601
hsa-miR-562	2.60002	1.93859	3.09065	2.56038	4.13325	1.59516	2.96002	11.9464	17.0406	11.2258	1.94908	1.57253	3.50838	2.45775	3.52583	7.99434	3.4661	6.22476	1.78985	0.899681	1.64108	1.05559	3.40302	0.990362	2.13302	0.831449	2.74291	6.72841	2.89769	5.61849	1.88872	0.915311
hsa-miR-563	2.6073	1.93226	3.62824	2.56213	4.13603	1.59864	2.9623	11.8461	17.0293	11.2247	1.95325	1.57525	3.50574	2.4578	3.52414	7.98893	3.46516	6.23356	1.79029	0.900483	1.63927	1.0547	3.4012	0.994794	2.12881	0.832651	2.75161	6.71505	2.89895	5.62537	1.85371	0.917933
hsa-miR-564	15.1958	35.1908	13.4386	11.3136	11.3836	7.22866	9.12597	34.491	19.7404	16.3653	14.4253	11.4189	4.06457	8.44994	7.43423	29.8967	8.22505	26.2163	3.36688	4.33098	6.47878	6.80755	3.94634	7.62143	2.4768	3.9445	9.7487	57.3952	9.35617	59.9612	2.15294	4.22244
hsa-miR-566	4.55608	5.49019	3.08804	2.55898	4.12994	1.59462	2.96176	567.479	17.0821	11.1962	2.98252	1.57256	3.50535	2.461	3.52365	7.98355	3.45939	6.2165	1.79088	0.899068	1.63937	1.05523	3.39862	0.989447	2.12879	0.830428	2.74194	6.71293	2.89839	5.61638	1.85577	0.913784
hsa-miR-567	2.59136	1.93242	3.08371	2.55601	4.13038	1.59388	2.9587	11.8471	17.0293	11.209	1.94936	1.5724	3.5052	2.45711	3.52316	7.98256	3.46054	6.21803	1.78761	0.899587	1.63979	1.05588	3.39835	0.990034	2.12845	0.830216	2.74102	6.71059	2.89847	5.61996	1.85417	0.9139
hsa-miR-568	3.66473	2.73552	4.36989	3.62249	5.86182	2.25597	4.19305	16.7804	24.083	15.8817	2.75649	2.22765	4.95793	3.48647	4.99065	11.3159	4.89623	8.80098	2.53528	1.27514	2.3237	1.49563	4.80737	1.40572	3.0188	1.17505	3.88285	9.50615	4.10579	7.96935	2.62448	1.29517
hsa-miR-569	2.59149	1.95174	3.10635	2.55879	4.13535	1.59431	2.96314	11.8532	17.0293	11.2305	1.95139	1.57598	3.50523	2.46257	3.53188	7.99373	3.47121	6.2186	1.79577	0.900268	1.64334	1.05638	3.41005	0.991246	2.13591	0.832308	2.75221	6.73692	2.90262	6.75619	1.85865	0.916187
hsa-miR-570	2.59507	1.94349	3.08779	2.55834	4.13312	1.59461	2.9618	11.9749	17.0309	11.2431	1.95634	1.57752	3.50658	2.46095	3.83909	7.9879	5.30724	8.44072	1.79002	0.901352	1.64517	1.05944	3.40393	1.2894	2.13472	0.832216	2.75203	7.86337	2.9096	5.63409	1.85517	0.916017
hsa-miR-571	3.66453	2.73626	4.36098	3.62157	5.84956	2.25368	4.18237	16.7533	24.083	15.8398	2.75661	2.22433	4.95729	3.47508	4.98152	11.2951	4.90766	8.79186	2.52842	1.27272	2.32118	1.49189	4.80634	1.4012	3.01045	1.17341	3.88032	9.51604	4.09779	7.94716	2.62139	1.29378
hsa-miR-572	75.2579	221.269	66.1132	38.4409	68.8875	45.9783	95.1838	74.6406	24.0834	148.562	184.045	219.362	83.6072	135.066	18.8793	57.3199	22.6049	131.082	29.1081	50.8556	47.8521	133.609	90.1408	176.003	32	47.2359	75.5758	78.3065	77.7775	67.4449	29.5806	48.7072
hsa-miR-573	2.59317	1.93101	3.09425	2.56427	4.13562	1.60343	2.96073	11.8483	17.0293	11.2226	1.95005	1.5735	3.5057	2.46393	3.52544	7.99197	3.46939	6.22622	1.79239	0.901665	1.64137	1.05609	3.39889	0.991896	2.13088	0.831414	2.74769	6.71948	2.90344	5.63796	1.85363	0.914232
hsa-miR-574-3p	97.2814	92.0524	348.212	282.511	73.3162	85.2382	259.235	2285.07	149.247	802.092	144.126	254.93	205.275	169.981	438.828	398.216	526.655	524.475	12.4214	100.065	191.767	164.523	145.257	172.356	7.83389	93.1244	269.123	1928.45	249.39	1837.51	13.7285	87.5315
hsa-miR-574-5p	217.582	328.924	222.596	169.542	101.858	75.2113	259.663	1189.58	81.3242	679.425	159.151	104.4	240.487	208.332	98.7756	147.958	73.0035	263.093	55.1084	42.0595	90.1403	65.5055	158.188	72.7008	57.6198	34.9757	218.082	952.171	199.907	886.692	47.0867	36.1976
hsa-miR-575	233.822	836.107	99.3795	173.444	198.259	36.4834	78.6858	375.013	119.79	348.125	269.673	273.538	96.465	65.1506	58.1606	237.824	78.2973	185.248	24.9788	28.2913	138.929	145.938	192.741	85.165	39.9935	28.1963	84.7151	408.668	80.748	392.765	25.6277	28.6269
hsa-miR-576-3p	2.59473	1.93588	3.08997	2.56607	4.14425	1.60248	2.96758	11.8685	17.0293	11.2467	1.99108	2.20032	3.50621	2.46082	3.5262	7.99501	3.46606	6.21942	1.78982	0.90038	1.64198	1.42683	3.39885	0.991189	2.13159	0.830757	2.74674	6.72561	2.90675	8.87427	1.85776	0.916283
hsa-miR-576-5p	2.5911	1.93459	3.09079	2.56778	4.14496	1.59756	2.96446	11.8518	36.2171	11.2267	1.95093	1.5755	10.7339	2.46649	3.52581	7.99453	3.52643	6.23356	1.7887	0.904805	1.64284	1.05776	6.32744	0.99093	2.13609	1.07397	3.89038	6.72717	2.90156	5.63441	1.85499	1.01999
hsa-miR-577	9.34124	2.74269	4.37029	4.16753	5.86741	2.25537	4.20663	16.7583	24.083	19.1854	3.58025	2.36278	4.95956	3.49556	4.9966	11.3032	4.89648	8.79656	2.52997	1.27284	3.01964	1.7953	5.55861	1.5394	3.03071	1.1772	3.8889	9.5423	4.10623	7.95985	2.63249	1.2964
hsa-miR-578	2.59053	1.93282	3.08448	4.06553	4.1367	1.59378	2.95718	11.8476	17.0293	11.2079	1.9522	1.57223	3.50605	2.45729	3.52404	8.00022	3.46805	6.21974	1.78945	0.89948	1.64017	1.05464	3.40059	0.99206	2.12992	0.830938	2.74611	6.71441	2.90037	5.61741	1.85401	0.914355
hsa-miR-579	2.59797	1.93319	3.10136	2.56452	4.1454	1.59504	2.96561	11.8547	17.0293	11.2328	1.95445	1.57912	3.50662	2.5061	3.52922	7.99811	3.46564	6.21785	1.79112	0.899798	1.64908	1.0581	3.40948	0.994775	2.1307	0.830561	2.74527	6.74404	2.90445	5.62028	1.85503	0.915655
hsa-miR-580	2.59245	1.93628	3.12063	2.93605	4.1456	1.60148	2.96337	11.8553	17.0293	13.126	1.94986	1.5765	3.51498	2.46187	3.5293	9.49993	3.46144	6.24204	2.88804	0.996883	1.64041	1.05799	3.40004	1.0197	3.33262	0.831678	2.76892	6.7466	2.91601	7.03866	1.85383	0.916383
hsa-miR-581	2.6052	3.53777	3.10658	2.56314	4.13175	1.59605	2.95713	11.8484	17.0293	11.2289	1.94979	1.57326	3.50768	2.46019	3.52462	7.98963	3.461	6.21821	1.79126	0.89982	1.64029	1.05453	3.39984	0.989838	2.1311	0.830911	2.74613	6.72508	2.902	5.62469	1.85629	0.915045
hsa-miR-582-3p	2.59178	1.93835	3.11095	3.74589	4.1295	1.59567	2.95726	11.851	17.0293	11.2084	1.95786	3.21341	3.50542	2.45992	3.52253	7.98627	3.45961	6.21568	1.79177	0.90983	1.6397	1.0631	3.39844	0.994289	2.13108	0.845364	2.74394	6.72689	2.93143	5.61635	1.85407	0.918554
hsa-miR-582-5p	15.3501	10.0799	176.341	143.482	20.4427	38.5794	58.2585	16.7595	24.0832	105.619	44.1415	99.5074	48.9206	48.2574	36.6852	41.5717	12.3546	31.9772	2.71803	105.875	8.70765	105.735	29.7979	55.0724	3.02196	106.305	58.4328	9.50831	55.6183	7.94783	2.63353	101.994
hsa-miR-583	4.97491	7.29223	3.57666	2.97315	4.81031	1.85114	3.43012	13.743	19.7404	13.0069	3.72726	1.91131	4.06333	2.85074	4.08654	9.25795	4.00989	7.22448	2.07474	1.04359	1.90349	1.22585	3.94991	1.15144	2.4694	0.964405	3.18409	7.78493	3.36324	6.5137	2.15381	1.06089
hsa-miR-584	22.5729	18.8021	4.37967	5.26522	11.3727	11.9663	4.2822	16.766	24.0941	15.891	12.9732	6.51563	14.4251	8.09549	5.47412	11.312	4.90656	8.81324	2.53546	2.79096	5.1341	5.21682	5.92663	5.85208	6.77798	2.19984	5.03416	9.57101	4.12053	7.97759	2.63114	1.68846
hsa-miR-585	3.00749	2.24774	3.57547	2.96655	4.79199	1.84903	3.43324	13.7373	19.7405	13.0008	2.26411	1.82307	4.07704	2.86813	4.08345	9.25964	4.01307	7.20741	2.07602	1.04446	1.90205	1.22305	3.94188	1.14887	2.47413	0.963305	3.18145	7.7933	3.36448	6.51696	2.14891	1.06085
hsa-miR-586	2.59638	2.29698	3.10294	2.56618	5.88615	1.59736	2.96228	11.8601	17.0293	14.7731	1.95151	1.57523	3.516	2.46168	3.52762	7.9904	3.46803	9.1989	1.79324	0.900738	1.64229	1.05686	4.58736	0.993803	2.13434	1.01768	2.7452	6.73207	2.90008	5.68696	1.85677	0.915805
hsa-miR-587	2.60247	1.93422	3.08363	2.55857	4.13184	1.59433	2.96002	11.8491	17.0293	11.212	1.94856	1.57482	3.5052	2.45832	3.5223	7.99021	3.46041	6.21482	1.79037	0.899439	1.63982	1.05505	3.39835	0.989914	2.14031	0.830164	2.74311	6.72873	2.90408	5.63304	1.85382	0.914424
hsa-miR-588	2.61054	1.93118	3.08412	2.55577	4.13265	1.59376	2.95793	11.8465	17.0293	11.206	1.94944	1.57174	3.5052	2.4567	3.52204	7.98246	3.45968	6.22441	1.78784	0.899251	1.63925	1.05427	3.39835	0.990905	2.12918	0.831168	2.74035	6.71431	2.89981	5.61728	1.8536	0.913854
hsa-miR-589	2.59016	1.9369	3.0818	2.55994	4.13316	1.59348	2.95674	11.8461	17.0339	11.202	1.94819	1.57195	3.5052	2.45803	3.52197	7.98362	3.45824	6.21382	1.78782	0.899023	1.63999	1.05424	3.39838	0.991284	2.12878	0.830034	2.74071	6.71069	2.89754	5.61779	1.85359	0.913892
hsa-miR-589*	2.59147	1.96337	3.08186	2.57281	4.13374	1.59464	2.9578	11.8497	17.0293	11.1966	1.94857	1.57158	3.5052	2.45691	3.52199	7.98224	3.46308	6.21553	1.78761	0.900366	1.63925	1.05424	3.39872	0.989832	2.12839	0.829722	2.74023	6.71332	2.89766	5.61702	1.87201	0.913657
hsa-miR-590-3p	4.26764	3.92287	3.97836	4.49784	4.14081	1.89775	4.0795	11.8513	17.0293	13.2843	1.9551	2.48364	3.51293	2.78548	5.23211	10.5563	4.42589	14.2403	3.58151	0.901486	1.64612	1.44205	3.40738	2.05094	3.87451	0.91442	4.2762	12.5187	2.91832	5.63374	1.85738	1.53511
hsa-miR-590-5p	146.152	36.4875	98.0927	78.7045	221.28	244.541	45.1721	16.8201	24.083	15.8691	98.8087	97.2482	94.4609	100.457	62.7456	59.1525	24.4531	25.2344	104.851	55.6523	127.056	110.681	195.071	84.7755	91.3154	52.7344	42.3535	15.9344	38.0156	18.2901	107.172	50.6794
hsa-miR-591	2.592	1.93234	3.09287	2.57089	4.13281	1.59438	2.96023	11.8461	17.0293	11.1971	1.97021	1.57219	3.50865	2.45714	3.52741	7.98864	3.45988	6.21525	1.79601	0.89943	1.63936	1.05425	3.39927	0.991019	2.12942	0.829962	2.74467	6.71817	2.90639	5.62303	1.85377	0.914448
hsa-miR-592	4.25441	2.73698	4.57815	3.79086	5.86185	2.25855	4.19172	16.8065	24.083	15.8835	97.5942	5.3619	30.4027	18.0857	4.9966	11.3156	4.90248	8.81092	2.5356	1.2736	2.32527	1.50446	17.0376	6.26783	3.01746	1.17627	3.88666	9.50143	4.10747	7.95094	2.62541	1.29339
hsa-miR-593	2.59183	1.93848	3.09051	2.55613	4.13199	1.62216	2.95958	11.8465	17.0328	11.2019	1.94866	1.57161	3.50789	2.45701	3.52355	7.98326	3.47775	6.21425	1.78948	0.900429	1.64127	1.05495	3.39958	0.990141	2.12917	0.829846	2.74	6.73125	2.89835	5.62236	1.85363	0.914517
hsa-miR-593*	2.59014	1.93074	3.08551	2.5563	4.1329	1.59637	2.95682	11.8461	17.0293	11.1999	1.94802	1.57159	3.5052	2.45693	3.52225	7.98717	3.45957	6.21443	1.78769	0.899023	1.63926	1.05429	3.39835	0.989573	2.12881	0.829722	2.74007	6.71339	2.89764	5.6392	1.85458	0.913966
hsa-miR-595	3.01096	2.23994	3.57417	2.96789	4.80405	1.84726	3.43351	13.7377	45.4148	13.0083	2.26124	1.82531	4.95452	2.85558	4.08528	9.26259	4.01169	7.20634	2.07265	1.04237	1.90414	1.22321	4.61528	1.14765	2.47097	0.961939	3.17643	7.79574	3.35884	6.5106	2.15006	1.05947
hsa-miR-596	2.5902	1.93071	3.08348	2.55542	4.13365	1.59354	2.95651	11.8463	17.0293	11.1981	1.94803	1.57662	3.5052	2.4565	3.52197	7.98211	3.45881	6.21372	1.78804	0.899023	1.63926	1.05439	3.39835	0.989655	2.12948	0.829729	2.7399	6.7141	2.89786	5.6176	1.85563	0.913657
hsa-miR-597	2.59068	1.93638	3.08201	2.55534	4.12963	1.59358	2.95651	11.8461	17.0293	11.2043	1.94914	1.57159	3.5052	2.45751	3.52232	7.98346	3.46308	6.21568	1.78831	0.899112	1.63978	1.05436	3.40059	0.990507	2.1284	0.829726	2.74021	6.71247	2.89777	5.61712	1.85408	0.913757
hsa-miR-598	5.07408	15.2428	58.1156	45.3977	26.9532	44.9819	34.0964	16.8435	24.083	15.8689	9.06827	21.8631	9.88089	6.3865	5.4624	15.3206	8.9721	8.85767	2.55059	9.98204	13.8896	26.6876	6.28075	19.457	3.02485	8.9723	31.8085	9.58377	27.9473	14.4296	2.63225	8.24418
hsa-miR-599	2.65047	1.93284	3.81133	2.56494	4.13643	1.59855	2.96676	11.8474	17.0293	11.2293	1.95199	1.57482	3.50847	2.45949	3.52795	7.98634	3.47239	6.23424	1.7912	0.90059	1.64168	1.05612	3.40255	0.99093	2.1331	0.83161	2.74275	6.72232	2.8985	5.62584	1.85449	0.915118
hsa-miR-600	2.59137	1.93408	3.08207	2.55523	4.13526	1.59352	2.95688	11.8489	17.0293	11.1963	1.94825	1.57156	3.5052	2.46097	3.52448	7.98221	3.46106	6.21379	1.78761	0.899077	1.63978	1.0545	3.39835	0.989807	2.12831	0.829897	2.74057	6.71087	2.89926	5.61641	1.85406	0.913669
hsa-miR-601	38.9028	58.1315	15.599	12.8024	36.0884	8.66908	9.04444	11.8901	17.0293	39.1491	43.9348	49.6639	10.481	11.1193	8.43532	17.8767	5.87834	20.888	5.76413	5.77067	9.79411	11.0522	26.4022	12.704	3.80116	5.18473	8.91662	22.8833	8.18488	12.4656	5.19932	4.59807
hsa-miR-602	8.81944	7.72175	6.52847	5.14246	10.714	4.64263	5.47951	13.7332	19.7404	12.9954	12.8551	3.00864	4.06393	7.06702	5.14308	9.25532	4.01295	7.22897	6.15444	1.04418	3.5453	1.22769	3.94098	2.51899	4.40688	0.964411	6.69356	7.78383	3.36685	6.51469	4.83417	1.06185
hsa-miR-603	2.59161	1.9342	3.08282	2.55677	4.13228	1.59555	2.96318	11.8505	17.0294	11.2137	1.95091	1.58695	3.5064	2.45953	3.52464	7.98992	3.46268	6.22284	1.78916	0.900084	1.64107	1.05726	3.40283	0.992256	2.13147	0.831171	2.7468	6.72636	2.90021	5.61913	1.85438	0.914047
hsa-miR-604	3.00742	2.23897	3.57257	2.96327	4.78669	1.85101	3.42769	13.7323	19.7404	13.0066	2.25907	1.82292	4.06351	2.84879	4.084	9.25628	4.00916	7.2062	2.07621	1.04355	1.90048	1.22385	3.93937	1.14755	2.46749	0.962144	3.17613	7.77962	3.3759	6.51277	2.14875	1.05926
hsa-miR-605	3.66305	2.73493	4.36078	3.61755	5.85924	2.25433	4.18318	16.753	82.0637	15.8413	2.76129	2.22572	4.96226	3.4751	4.98373	11.2897	4.89328	8.79788	2.52978	1.2723	2.3213	1.4937	4.80846	1.40449	3.00995	1.17437	3.87777	9.4903	4.09773	7.94342	2.62139	1.29213
hsa-miR-606	2.59273	1.93395	3.08559	2.56459	4.14189	1.59702	2.96994	11.8511	17.0293	11.2523	1.95301	1.57316	3.5052	2.4595	3.52755	7.99862	3.46393	6.22024	1.78962	0.89986	1.6407	1.05649	3.39931	0.991814	2.14131	0.830366	2.74719	6.72817	2.90755	5.62648	1.85462	0.91434
hsa-miR-607	2.59243	1.93825	3.08416	2.56487	4.13652	1.59624	2.95927	11.8485	17.0293	11.2353	1.94947	1.57479	3.5052	2.4625	3.52715	7.99293	3.46803	6.22423	1.79032	0.89913	1.64093	1.05545	3.39838	0.990375	2.12975	0.829904	2.74343	6.71959	2.90515	5.62485	1.8547	0.914282
hsa-miR-608	3.66327	2.73039	4.36063	3.61407	5.85215	2.2551	4.18611	16.7576	24.083	15.8355	2.75574	2.2229	4.95711	3.47506	4.98201	11.2886	4.89088	8.78894	2.52826	1.27199	2.31855	1.49093	4.80599	1.40019	3.0109	1.1734	3.87495	9.49091	4.10613	7.94966	2.62137	1.29237
hsa-miR-609	2.76791	2.06398	3.29145	2.73241	4.41181	1.70658	3.16119	13.0415	18.1946	11.9592	2.08224	1.67941	3.82822	2.6298	3.76434	8.53502	3.7008	6.64884	1.91161	0.961102	1.75103	1.12798	3.64318	1.0587	2.2733	0.886708	2.92644	7.17755	3.09768	6.08706	1.98039	0.976372
hsa-miR-610	10.5892	11.8421	3.09486	3.83662	4.32323	5.28406	2.96461	11.8512	17.0293	11.2084	6.35994	5.69001	3.50946	2.84033	3.52737	7.98378	5.23832	10.9417	1.79536	1.60585	2.31467	1.71246	3.40978	3.52495	2.34264	0.976882	5.34664	6.72792	2.91385	5.63511	1.86045	2.18106
hsa-miR-611	3.00257	2.23855	3.57208	2.96273	4.78678	1.84749	3.42848	349.054	19.7404	12.9772	2.25815	1.82225	4.06324	2.84758	4.08268	9.25289	4.00971	7.20296	2.07227	1.04232	1.90022	1.22265	3.93937	1.14715	2.47102	0.961815	3.17641	7.77877	3.35893	6.51009	2.14868	1.05917
hsa-miR-612	2.59108	1.93727	3.08879	2.55629	4.12978	1.59389	2.95734	11.8476	17.0331	11.1972	1.95486	1.57397	3.50524	2.4565	3.52221	7.9831	3.4585	6.21596	1.78898	0.900089	1.63925	1.05444	3.39852	0.990293	2.12831	0.829945	2.74109	6.71909	2.89758	5.61632	1.85363	0.913904
hsa-miR-613	2.59014	1.94036	3.0864	2.56059	4.13668	1.59385	2.95996	538.599	70.3234	11.27	1.94977	1.57325	8.35057	2.51634	3.52879	7.98829	3.46788	6.24112	1.78801	0.907685	1.64003	1.0596	4.79827	0.994876	2.13807	0.830894	2.74696	6.96709	2.90105	5.62063	1.85427	0.91464
hsa-miR-614	3.0073	2.24829	3.57976	2.96961	4.7972	1.85227	3.43165	13.733	19.7404	12.9845	2.26144	1.82633	4.06333	2.84978	4.08586	9.25846	4.01192	7.20759	2.07259	1.04241	1.90034	1.22399	3.93998	1.15193	2.46802	0.962267	3.1776	7.80666	3.35897	6.51015	2.14871	1.06
hsa-miR-615-3p	2.59206	1.93923	3.08889	2.56144	4.13409	1.59554	2.9635	11.9126	95.2572	11.1949	1.95062	1.57156	3.51496	2.45672	3.52537	7.98227	3.46759	6.21382	1.78968	3.5754	1.64101	1.05424	3.40155	0.989605	2.12833	2.90332	2.74205	6.79618	2.90272	8.67308	1.85358	2.46163
hsa-miR-615-5p	2.59014	1.93074	3.08149	2.56482	4.13093	1.59356	2.95864	126.758	17.0293	11.1973	1.94811	1.57168	3.5052	2.457	3.52202	7.98214	3.45944	6.21372	1.78767	0.899072	1.63925	1.05424	3.39835	0.989453	2.12831	0.830013	2.7399	6.71048	2.89754	5.6159	1.85358	0.913688
hsa-miR-616	2.59785	3.54141	3.08286	2.55773	4.13473	1.5947	2.96113	11.8468	17.0293	11.2299	1.95566	1.57665	3.50527	2.45989	3.52723	7.98867	3.46922	6.22077	1.79217	0.899928	1.64645	1.05472	3.39922	0.991618	2.12947	0.830044	2.74368	6.72126	2.90025	5.62584	1.85501	0.916715
hsa-miR-616*	2.59014	1.94565	3.08158	2.56	4.13292	1.59372	2.95908	12.3375	17.0625	11.1959	1.94851	1.57229	3.50559	2.45773	3.52202	7.98294	3.45898	6.22042	1.78762	0.899256	1.63926	1.05641	3.40264	0.989497	2.12855	0.829791	2.74177	6.71271	2.89753	5.63304	1.85375	0.914386
hsa-miR-617	5.47777	2.58237	3.57411	2.97151	4.79303	1.85072	3.428	13.7395	19.7407	13.0073	3.93342	2.18127	4.06361	2.85064	4.08337	9.25311	4.01565	7.21475	2.07628	1.04258	1.90948	1.22309	3.93965	1.14772	2.46748	0.961942	3.18164	7.79787	3.36049	6.52284	2.15129	1.06135
hsa-miR-618	2.59592	1.93102	3.08443	2.55834	4.1331	1.59641	2.95921	11.8487	17.0745	11.2096	1.95055	1.57156	3.51249	2.46556	3.522	7.98211	3.46143	6.21692	1.79019	0.899462	1.64053	1.05498	3.40161	0.990015	2.1289	0.830349	2.74675	6.71332	2.89772	5.66804	1.85358	0.914054
hsa-miR-619	2.5909	1.93314	3.08394	2.55597	4.13206	1.59456	2.95826	11.8587	17.0411	11.1961	1.94889	1.57203	3.50643	2.45993	3.52206	7.98534	3.47003	6.21493	1.78838	0.900313	1.63946	1.05437	3.402	0.990362	2.12853	0.83249	2.74189	6.71349	2.90002	5.62568	1.85378	0.913873
hsa-miR-620	5.18786	3.87955	6.1699	5.12042	8.28146	3.19792	5.94133	23.7386	34.0585	22.4228	3.89967	3.15285	7.0104	4.94487	7.08349	16.0211	7.16258	12.4956	3.58487	1.80245	3.28053	2.11729	6.79672	1.99035	4.26416	1.66287	5.50141	13.5032	5.83491	11.3319	3.72834	1.83638
hsa-miR-621	2.596	1.93066	3.08151	2.55529	4.13022	1.59346	2.95692	11.8462	17.0293	11.196	1.9482	1.57171	3.5052	2.45726	3.52248	7.98211	3.45905	6.21682	1.78886	0.899036	1.64024	1.0545	3.39984	0.989478	2.12831	0.829729	2.74076	6.71044	2.89755	5.61587	1.85365	0.914062
hsa-miR-622	21.5163	24.1546	23.76	19.4943	4.87513	4.62273	13.4675	13.7466	19.7435	43.1252	54.6	20.3421	66.3853	43.6391	5.9296	9.2806	4.03328	19.2099	6.56663	4.04338	5.10616	8.19847	21.0857	8.92183	7.07435	3.5848	16.0509	9.49335	15.6128	6.52831	5.62844	2.19598
hsa-miR-623	30.9865	38.9881	10.5226	8.2463	4.37628	5.4069	5.47174	11.8816	17.0309	19.4768	20.2978	11.4154	13.5171	14.6838	3.52553	7.98944	3.46143	11.6018	2.40771	3.69875	1.8282	5.71016	6.31295	7.80829	2.7059	3.02437	7.15468	8.68504	7.52957	12.6079	2.93868	3.03662
hsa-miR-624	2.5985	1.9351	3.09073	2.56192	4.16787	1.59645	2.95971	11.8493	17.0293	11.2168	1.95098	1.57616	3.50575	2.46323	3.52832	7.99011	3.46772	6.22964	1.79124	0.900246	1.63996	1.05554	3.39998	1.84035	2.13467	0.83075	2.74694	6.727	2.9045	5.62361	1.85391	0.913927
hsa-miR-624*	2.59749	1.93705	6.50581	2.56996	4.15	2.47502	2.96478	11.8476	18.7624	11.2269	1.94961	1.58597	3.51269	2.47901	3.53471	8.00749	5.88695	6.35852	1.80129	0.902404	1.6454	1.84335	3.40699	1.86946	2.13763	1.43548	2.74712	6.71955	2.9182	5.62236	1.86584	0.917791
hsa-miR-625	13.5025	32.7151	25.2509	23.9442	304.521	79.2527	78.6858	90.6212	24.1722	80.7591	48.4458	44.1401	51.4959	42.4394	11.4706	28.761	12.0919	26.8605	83.0971	10.8832	29.0347	32	39.192	33.7094	67.0069	11.2377	72.8558	88.2157	69.5582	94.4053	79.9584	10.6805
hsa-miR-625*	2.59506	4.54877	5.70433	5.44807	11.1431	3.88018	3.67332	11.8497	17.0293	15.7434	3.14538	2.6621	3.50789	2.46789	3.52906	8.01431	3.46849	6.22572	1.79254	1.38904	1.64661	1.42951	3.40009	3.23348	2.13562	1.63199	2.97261	6.72969	2.90089	6.31306	1.85585	0.916773
hsa-miR-626	2.5933	1.9325	3.08265	2.56309	4.13809	1.59619	2.95977	11.8479	17.0293	11.2222	1.94953	1.57407	3.50862	2.45901	3.52429	7.98749	3.46323	6.22109	1.7886	0.899511	1.64227	1.05483	3.39881	0.989882	2.1288	0.830767	2.748	6.72299	2.90042	5.63815	1.8558	0.914891
hsa-miR-627	6.21552	5.60975	9.638	8.87711	9.57556	10.3989	10.0496	19.9731	17.0293	12.5848	7.48253	7.67101	3.50662	7.63652	3.52913	8.00765	3.4722	6.24108	6.10014	2.1513	5.74608	8.8772	3.99962	7.3659	6.29671	3.09637	8.07379	17.2573	8.64302	15.6379	5.74244	2.59657
hsa-miR-628-3p	2.5968	1.93467	3.08545	2.56317	4.13217	1.6793	2.95684	11.8481	17.0293	11.2195	1.95368	1.58281	3.5052	2.46009	3.52418	7.9864	3.46628	6.2191	1.79403	1.27631	1.64263	2.02883	3.4	3.26729	2.13366	1.84539	2.74331	6.72636	2.89853	5.62607	1.85429	2.13887
hsa-miR-628-5p	5.33934	6.29521	13.3819	10.4055	9.16343	9.24393	2.96662	11.847	17.0295	11.2211	3.59245	5.14909	3.51797	6.13961	4.98644	7.9872	3.47069	6.35296	2.37859	10.4179	4.82402	10.6814	12.7465	8.79084	2.71037	10.6009	2.75089	6.72561	2.90714	5.64141	4.09321	10.8561
hsa-miR-629	3.27109	4.33381	8.07925	7.84801	12.9522	5.91504	2.96986	11.8815	17.0293	11.2193	2.95393	6.17316	3.53775	2.47373	3.5252	7.98365	3.46514	6.24026	17.0385	1.2048	6.18539	6.20545	17.0811	6.74689	19.5708	1.38308	4.27286	7.62374	2.90281	5.81322	17.9914	1.79692
hsa-miR-629*	9.88579	3.08752	19.4015	9.84147	92.5185	4.44257	7.39823	11.8575	28.1346	11.2336	18.1944	1.97479	6.50373	5.05718	27.7519	7.98531	8.74301	6.21546	14.8017	0.903761	21.3757	2.52406	18.2984	1.72815	12.2177	0.835124	7.06547	6.73189	3.50166	5.64163	15.5368	0.917085
hsa-miR-630	213.019	413.408	155.569	159.779	231.878	23.141	53.1165	129.709	404.393	155.919	238.191	136.534	98.7556	51.2709	8.6429	63.3024	100.329	97.4376	21.3315	10.7394	505.325	365.782	882.144	57.7284	21.3417	11.5645	62.7319	222.857	70.323	224.705	26.8704	11.2815
hsa-miR-631	9.73406	6.82707	4.36631	3.62069	5.84519	2.25661	4.18388	16.7531	82.379	15.841	5.76833	2.39675	4.95795	3.48196	4.98082	11.2965	4.89428	8.79221	2.52845	1.2715	2.32102	1.49095	4.80778	1.39953	3.00994	1.1734	3.87721	9.49016	4.11939	7.94531	2.62207	1.29244
hsa-miR-632	3.00307	2.24544	3.5807	2.96557	4.78764	1.84967	3.42819	13.7322	19.752	12.9792	2.26168	1.82423	4.06368	2.84855	4.08545	9.25337	4.01245	7.20745	2.07244	1.04223	1.90045	1.22408	3.9412	1.14886	2.46757	0.963538	3.17796	7.78029	3.37099	6.51018	2.15059	1.05912
hsa-miR-633	2.59424	2.71336	3.08307	2.55745	4.13931	1.59728	2.96149	11.8465	17.0293	11.2136	1.95131	1.57567	3.5055	2.46343	3.52414	7.99472	3.46913	6.23727	1.78973	0.900573	1.6396	1.05588	3.39863	0.99598	2.13024	0.831096	2.74328	6.72685	2.9018	5.6291	1.85722	0.915716
hsa-miR-634	2.60339	1.93791	3.09231	2.56093	4.13513	1.59788	2.96268	11.8494	55.1748	11.2079	1.95207	1.57281	3.50667	2.46147	3.52871	7.98243	3.46617	6.22056	1.78818	0.899372	1.64162	1.05535	3.39944	0.993291	2.13094	0.829811	2.74438	6.71994	2.90256	5.63441	1.85426	0.917154
hsa-miR-635	2.59154	1.9437	3.08441	2.55822	4.13131	1.59542	2.96189	11.8477	17.0293	11.2025	1.94868	1.57179	3.5052	2.46361	3.52239	7.98474	3.45881	6.21397	1.78888	0.899117	1.64092	1.05514	3.39835	0.991625	2.12908	0.829781	2.7407	6.71243	2.89838	5.62799	1.85434	0.914374
hsa-miR-636	2.59113	3.87657	3.08263	2.60818	4.14909	1.59525	2.96074	11.8482	17.0297	11.2039	6.69895	6.79807	3.5052	2.46076	3.52199	7.98218	3.46448	6.21753	1.78823	0.899283	1.64253	1.09851	3.3991	2.53993	2.13	0.829948	2.74001	6.71463	2.898	5.62067	1.85522	0.913754
hsa-miR-637	2.59247	1.93195	3.08348	2.56048	4.1559	1.59453	2.95791	11.8462	17.0312	11.1965	1.94801	1.5716	3.5052	2.4565	3.52421	7.98909	3.46056	6.21953	1.78829	0.899247	1.63979	1.05463	3.39935	0.989497	2.12884	0.829822	2.74115	6.71055	2.90262	5.61689	1.85359	0.913715
hsa-miR-638	912.709	2659.93	767.528	517.203	773.736	436.245	784.164	1464.68	495.823	2022.03	2158.47	3159.45	962.006	1313.45	350.453	956.784	466.588	1513.4	286.389	591.596	624.563	1572.9	1173.26	2012.93	289.989	505.256	681.854	1294.01	715.019	1233.53	251.618	506.455
hsa-miR-639	2.61276	1.9328	3.08487	2.55738	4.14132	1.59378	2.95963	32	17.0293	11.1989	1.94831	1.57301	3.5052	2.45828	3.52262	7.98285	3.45839	6.21546	1.78787	0.899377	1.64207	1.05447	3.39835	0.989636	2.12916	0.829808	2.74112	6.71247	2.89755	5.61712	1.85374	0.913773
hsa-miR-640	3.00795	2.24205	3.60862	2.96677	4.78808	1.8477	3.43006	13.7338	57.1397	12.9791	2.25939	1.82181	4.0633	2.8505	4.08415	9.25388	4.03771	7.20307	2.07235	1.04238	1.90032	1.22286	3.93946	1.14702	2.46713	0.962168	3.17717	7.78004	3.35882	6.51002	2.14868	1.06879
hsa-miR-641	2.61237	1.93123	3.08464	2.55952	4.13486	1.59571	2.96371	11.8506	17.0293	11.2092	1.94955	1.57356	3.50534	2.45876	3.52513	8.0024	3.46806	6.23339	1.78877	0.899793	1.64002	1.05826	3.40409	0.991966	2.13057	0.832079	2.74167	6.71459	2.90172	5.62754	1.85461	0.914004
hsa-miR-642	2.59861	1.93486	3.08462	3.70475	4.13431	1.5943	2.95864	11.8468	17.0317	11.197	1.9483	1.5719	3.50579	2.45758	3.5243	7.99296	3.46108	6.22006	1.78831	0.901571	1.64097	1.05551	3.39978	0.991612	2.1291	0.831445	2.74292	6.71172	2.89799	5.61776	1.85403	0.914575
hsa-miR-643	2.59461	1.93218	3.08597	2.55675	4.13199	1.5946	2.95682	11.8517	17.0293	11.1972	1.94937	1.57165	3.5052	2.45712	3.52339	7.98323	3.46003	6.22263	1.78818	0.899224	1.6407	1.05522	3.39939	0.991429	2.13527	0.830945	2.74601	6.72037	2.89961	5.61891	1.85398	0.913942
hsa-miR-644	2.59692	1.93133	3.087	2.59903	4.13241	1.59528	2.95887	11.8473	17.0293	11.2261	1.9501	1.57225	3.50574	2.45726	3.52269	7.98842	3.46093	6.2315	1.78886	0.899623	1.64009	1.0563	3.39858	0.990368	2.13102	0.829948	2.74009	6.71838	2.89764	5.62258	1.85375	0.914012
hsa-miR-645	2.59238	10.2907	3.08421	2.56407	4.13142	1.59403	2.96735	11.9126	17.0302	11.1992	1.95102	1.57198	3.50521	2.45779	3.52313	7.98672	3.46019	6.21482	1.78949	0.899372	1.64411	1.05451	3.3989	0.990956	2.12842	0.830246	2.75089	6.71984	4.177	5.63348	1.85373	0.91508
hsa-miR-646	2.59072	1.93477	3.08319	2.5584	4.12958	1.59346	2.95665	11.8474	17.0293	11.195	1.94815	1.57161	3.5052	2.4565	3.52264	7.98211	3.45834	6.21372	1.78761	0.899117	1.63925	1.05441	3.39835	0.989554	2.12831	0.829722	2.74016	6.7148	2.89753	5.61587	1.85359	0.9137
hsa-miR-647	2.59764	1.93068	3.08313	2.55681	4.13093	1.59355	2.95843	11.8461	31.0241	11.199	1.94801	1.57182	3.5052	2.45705	3.52286	7.98214	3.45872	6.21375	1.78794	0.89909	1.64002	1.05429	3.39848	0.989794	2.12831	0.82987	2.74079	6.71059	2.89753	5.61638	1.85466	0.913742
hsa-miR-648	10.9771	10.8269	3.59752	2.97487	4.79391	1.85086	3.43202	13.732	19.7404	12.9798	5.08634	1.82674	4.06354	2.86004	4.08438	9.25766	4.00923	7.2031	2.07399	1.04277	1.90032	1.22458	3.93975	1.15077	2.46915	0.963202	3.18145	7.78649	3.36169	6.51089	2.15017	1.06004
hsa-miR-649	2.59803	1.94372	3.27631	2.55827	4.13307	1.59573	2.96367	11.8463	17.0293	11.2083	1.94931	1.57321	3.50778	2.45872	3.52258	7.98618	3.46536	6.23866	1.79086	0.900057	1.6403	1.05525	3.39922	0.991448	2.12969	0.830325	2.74782	6.73178	2.89789	5.62722	1.8542	0.914344
hsa-miR-650	3.00585	13.6079	3.57436	2.96203	4.78673	3.26274	3.42761	13.7418	19.7404	13.0166	9.16553	5.89093	4.06414	16.4985	4.08268	9.25337	4.00975	7.21016	2.09693	1.04216	5.47771	2.04517	3.9408	1.15041	2.47751	0.961921	3.17622	7.77877	3.36294	6.51265	2.15349	1.0593
hsa-miR-651	2.598	1.93677	4.24154	3.03865	4.13977	1.59538	2.96023	11.8499	17.0293	11.2345	1.94916	1.58029	3.5083	2.45948	3.53187	8.00934	3.46531	6.22594	1.79132	0.899753	1.64095	1.05657	3.40057	0.994686	2.13633	0.830681	2.74543	6.72749	2.90472	5.63083	1.85945	0.915624
hsa-miR-652	35.1582	45.1311	21.4586	31.0778	51.0022	67.0776	26.0429	96.8021	24.23	90.0487	17.7018	29.0375	36.6639	33.0518	47.7317	36.9694	46.0519	39.462	13.5797	10.9137	37.8355	127.279	61.2063	145.929	15.7999	12.1946	31.5341	123.737	32.4421	130.144	14.5726	11.4343
hsa-miR-653	2.59273	1.9405	3.09081	2.5585	4.13683	1.5948	2.95985	11.8521	17.0293	11.2082	1.95289	1.57299	3.50546	2.46493	3.52409	7.98298	3.46378	6.22295	1.78989	0.899592	1.63962	1.05526	3.39889	0.990949	2.1309	0.829791	2.74654	6.72023	2.90017	5.61875	1.85443	0.915246
hsa-miR-654-3p	6.061	47.3403	43.4089	36.1045	20.5395	47.3991	40.7666	94.2269	99.1888	57.6253	27.1339	19.2673	26.9923	13.3458	22.6989	54.1563	114.802	42.8148	36.9651	54.5541	32.7791	5.99795	21.3265	5.3375	35.4291	56.9999	43.5078	96.2506	37.5813	98.8548	39.8523	54.1412
hsa-miR-654-5p	5.02588	12.5362	3.09009	2.97951	4.14324	3.1076	3.81055	11.9339	17.0297	11.2312	5.52838	6.16686	3.50644	2.46031	3.52734	7.98896	17.1872	6.24789	1.79131	4.78124	2.68411	2.92571	3.40897	3.18528	2.13355	4.09736	2.75632	19.246	2.90329	13.5561	1.8567	3.9021
hsa-miR-655	2.59158	1.9343	3.08837	2.56796	4.14706	1.59611	2.96216	11.8624	17.0293	11.2325	1.95086	1.57389	3.50643	2.4623	3.52437	8.00538	4.62546	6.22854	1.79474	0.902843	1.64199	1.05541	3.39998	0.99261	2.24856	0.832226	2.74937	6.72657	2.90388	5.63339	1.85656	1.14881
hsa-miR-656	3.66969	2.73397	4.35951	3.62392	5.85414	2.26781	4.1848	16.8045	24.083	15.8659	2.75682	2.22735	4.96004	3.48159	4.99795	11.3041	4.89794	8.79425	3.59192	2.26646	2.3236	1.49683	4.81085	1.45816	3.19147	3.03441	3.88629	9.52741	4.10893	7.94515	2.62974	2.93632
hsa-miR-657	2.59128	1.93075	3.0818	2.55574	4.14249	1.59344	2.95669	11.8462	38.0904	11.1964	1.94847	1.57158	3.5055	2.45755	3.52295	7.98342	3.45883	6.21372	1.78762	0.899023	1.63967	1.05424	3.39835	0.989529	2.12831	0.829781	2.73992	6.71271	2.90438	5.61635	1.85365	0.913738
hsa-miR-658	2.59666	1.93429	3.08325	2.56446	4.13771	1.59484	2.96501	11.8476	17.0293	11.2143	1.95306	1.57477	3.50541	2.4588	3.52685	7.98816	3.46146	6.22024	1.79187	0.899999	1.6404	1.05589	3.39993	0.990021	2.13122	0.829969	2.74381	6.7136	2.90113	5.62073	1.85359	0.914043
hsa-miR-659	20.9669	32	7.58901	6.39709	5.86271	3.78757	4.18258	16.7551	24.083	15.8384	22.443	26.6639	4.96552	3.48677	4.98231	11.2914	4.89069	10.6287	2.53355	2.73999	3.31865	5.07651	4.81923	21.2743	3.01041	2.09081	3.87885	9.49023	4.10463	7.94301	2.62467	2.04759
hsa-miR-660	140.397	76.4809	214.974	163.377	220.447	281.706	100.483	26.4759	24.0908	17.275	118.93	106.204	119.31	130.042	290.907	132.522	138.989	80.1747	59.9474	391.506	165.16	224.053	94.0746	190.088	60.9165	391.806	107.404	46.0273	103.3	51.1342	68.2387	374.717
hsa-miR-661	2.59829	1.93066	3.08155	2.55537	4.12958	1.59643	2.95663	11.8461	17.0313	11.196	1.94812	1.57156	3.5052	2.45656	3.52207	7.98592	3.45824	6.21382	1.78764	0.899023	1.6394	1.05476	3.39835	0.989447	2.129	0.830089	2.74018	6.71044	2.89778	5.6159	1.85358	0.913657
hsa-miR-662	6.61979	6.30145	5.78894	2.56199	4.13957	1.59442	2.96253	11.8511	17.0295	11.2161	3.00397	3.7973	3.50524	9.73632	3.52309	7.98301	3.45883	6.21728	1.78818	0.899601	1.64106	1.05697	3.39921	0.992433	2.12949	0.829983	2.74125	6.71615	2.89771	5.61741	1.8545	0.913769
hsa-miR-663	560.332	384.546	253.52	145.873	875.34	51.621	94.9376	117.676	416.402	184.619	464.68	208.419	403.329	152.074	178.277	73.4808	24.7876	105.563	70.8227	25.5091	243.165	59.054	210.486	60.9401	55.006	21.6275	84.2277	104.804	85.3341	106.85	59.7354	21.6003
hsa-miR-665	5.81545	3.25292	5.19704	3.18049	4.13365	1.59868	2.95887	11.8461	17.0293	11.2069	3.89217	2.28466	3.50521	2.45857	3.53241	7.98442	3.47559	6.21789	1.79516	0.902521	1.63972	1.05728	3.3994	0.990482	2.13082	0.831702	2.74163	6.71066	2.89763	5.62182	1.85462	0.91429
hsa-miR-668	2.59015	1.94098	3.08149	2.55518	4.13131	1.59364	2.95764	12.6756	58.0823	11.1956	1.94864	1.57157	3.5052	2.45653	3.52332	7.98262	3.45896	6.29838	1.78761	0.899027	1.63968	1.05424	3.39844	0.991164	2.12831	0.829722	2.73991	6.71044	2.89755	5.61587	1.85375	0.913677
hsa-miR-671-3p	2.59094	1.93131	3.08155	2.5561	4.13029	1.59344	2.95651	11.8461	17.0293	11.1949	1.94803	1.57171	3.5052	2.4565	3.52197	7.98211	3.45826	6.21372	1.78761	0.973486	1.63925	1.05426	3.39835	0.989466	2.13542	0.82975	2.7399	6.71044	2.89753	5.61741	1.85358	0.914505
hsa-miR-671-5p	75.8967	153.497	24.0359	30.248	48.9769	23.7253	24.9211	24.4449	24.083	67.3862	124.072	100.21	54.4693	47.5586	6.89705	13.6875	5.60772	33.3623	10.8781	15.182	25.0828	28.6668	50.1489	34.9853	12.9735	14.3173	25.0615	60.3515	23.6704	57.0572	11.2423	14.5202
hsa-miR-675	2.59028	1.93263	3.08197	2.56594	4.13025	1.59355	2.95829	11.8461	17.0293	11.1959	1.94813	1.57168	3.5052	2.4565	3.63208	7.9823	3.45841	6.21372	1.78765	0.899027	1.63925	1.05426	3.39835	0.989687	2.12831	0.829722	2.74003	6.71044	2.89781	5.71084	1.85358	0.913923
hsa-miR-7	54.2012	18.5564	51.1345	25.463	255.235	63.3974	13.87	16.7717	24.1019	25.501	122.322	95.0917	417.977	94.2407	73.8212	28.7437	14.7395	19.9174	67.8827	23.2307	71.251	43.976	2069.71	33.4749	75.3405	24.9639	16.878	9.54428	12.5567	7.98993	82.4905	24.0199
hsa-miR-708	2.60531	1.93828	3.08215	2.55805	4.13555	1.59556	2.9605	11.8467	17.0293	11.2068	1.95305	1.6821	3.50543	2.46026	3.52216	7.98966	3.4624	6.21814	1.79337	0.899605	4.30079	1.05693	3.39918	0.994838	2.13195	0.830209	2.76376	6.73043	2.90996	5.62252	1.85507	0.914879
hsa-miR-708*	2.59089	1.93282	3.13061	2.55723	4.13122	1.59475	2.96128	11.8462	17.0293	11.2044	1.94852	1.57192	3.50548	2.45845	3.52309	7.98336	3.49103	6.21564	1.79037	0.899843	1.64815	1.05451	3.41105	0.990577	2.13301	0.831452	2.74245	6.7242	2.90473	5.61705	1.85387	0.914139
hsa-miR-7-1*	12.2988	9.08753	51.6837	32.1849	47.5909	34.9706	5.96834	16.7531	24.0853	16.6039	22.608	30.2655	21.5155	32.0546	6.06996	15.2505	4.91294	8.84684	24.254	12.8802	25.1396	17.3806	44.7029	12.6165	22.5671	14.074	9.25337	9.51958	4.12171	7.95004	27.7126	13.881
hsa-miR-7-2*	2.59045	1.93092	3.0839	2.55635	4.1327	1.59519	2.97013	11.847	40.0648	11.2096	1.94808	1.57165	3.50696	2.45795	3.52436	7.98432	3.46016	6.22501	1.7878	0.899296	1.64001	1.05551	3.4	0.989491	2.12882	0.830353	2.74174	6.71091	2.90017	5.6252	1.8539	0.923181
hsa-miR-744	32.4344	9.78733	54.0064	35.6143	17.7131	23.0413	21.6674	53.5738	24.083	49.2092	8.70771	10.4643	10.3391	10.9713	91.2088	44.6908	50.0212	36.6291	3.68272	32.0868	36.9204	32.6841	27.4194	36.5617	3.59246	34.7965	26.0842	64.767	25.6877	64.062	5.36658	30.5129
hsa-miR-744*	2.59325	1.93066	3.10666	2.57099	4.13142	1.59417	2.95722	62.8535	57.3156	11.2241	1.94899	1.57389	3.50523	2.46059	3.5313	7.98336	3.47194	6.23053	1.78792	1.4352	1.65006	1.35097	3.39912	2.3388	2.12832	1.63639	2.7477	12.3527	2.91352	11.4244	1.85358	0.917933
hsa-miR-758	2.59544	1.93375	3.0847	2.55761	4.13153	7.35549	3.19966	11.8495	26.5292	11.1993	1.95708	1.57677	3.50753	2.46351	3.52576	7.99322	39.1358	6.21878	11.8322	5.98108	3.30649	1.05456	3.41816	0.990526	11.6284	5.83617	2.7469	6.727	2.9122	5.62492	12.1735	4.7919
hsa-miR-760	13.788	21.9241	8.87938	6.24583	13.3027	3.43836	4.34213	11.8556	17.0293	13.64	13.6784	10.7805	3.51443	8.19261	8.12736	7.98781	6.06357	7.06717	4.70837	1.30511	3.26172	4.32664	4.81222	7.16743	3.83849	1.27631	3.55999	7.80244	4.35066	5.63585	1.86321	1.21442
hsa-miR-765	123.439	188.373	52.103	39.0426	34.5646	23.1834	34.2915	58.7327	24.083	88.9542	82.5665	77.2489	55.2395	43.581	11.2947	30.7869	15.4841	64.2069	19.6071	10.7817	22.1173	22.559	87.2612	25.9159	20.1071	7.95232	31.8204	50.6611	36.063	46.621	18.0992	10.5006
hsa-miR-766	25.8577	22.4809	26.0655	19.6128	80.0282	49.9304	10.6608	11.8722	145.15	41.3468	21.2666	20.7186	23.4091	22.3669	53.0416	9.30422	26.1832	25.5404	12.2689	10.0434	17.4875	9.24458	13.4516	8.34334	9.28659	7.06031	9.03796	6.75113	7.58419	8.58473	11.3531	7.70911
hsa-miR-767-3p	2.59111	1.95143	3.08752	2.56069	4.13674	1.59476	2.95699	11.8472	17.03	11.2012	1.94803	1.57177	3.50554	2.45773	3.5249	7.99312	3.45902	6.21774	1.79063	0.899027	1.63953	1.05446	3.39839	0.989864	2.12958	0.830301	2.74101	6.71392	2.90485	5.64032	1.85901	0.913784
hsa-miR-767-5p	2.59535	1.93196	3.09405	2.55616	4.13802	1.59373	2.96069	11.8515	17.0293	11.214	1.95007	1.57425	3.5052	2.45779	3.52502	7.99024	3.46439	6.22829	97.0265	4.93087	1.64221	1.05448	3.40187	0.990684	123.438	4.77048	2.74453	6.72267	2.89931	5.6245	108.594	4.18773
hsa-miR-768-3p	710.343	1324.37	3912.75	2615.75	1604.96	2462.8	2366.01	11960.5	830.489	3891.58	755.528	793.222	1202.91	894.745	2034.94	4469.15	1435.59	5190.84	530.765	603.738	884.708	1271.79	785.472	1460.75	661.53	563.749	1967.81	9874.51	1676.44	9078.59	475.693	537.236
hsa-miR-768-5p	188.59	640.722	257.268	163.905	224.158	610.527	398.602	841.396	40.8063	575.922	337.11	231.553	355.595	491.632	138.846	366.142	146.247	659.649	79.5327	59.6496	152.129	157.961	162.853	173.162	97.9414	62.3988	370.217	1003.13	377.063	907.853	92.1416	68.6329
hsa-miR-769-3p	5.66297	6.16648	3.09587	2.56263	4.14244	1.59668	2.96699	11.8513	17.0326	11.1977	2.78156	3.1585	3.52984	2.45921	3.5312	7.98234	3.48105	6.22238	1.79044	0.90223	1.64987	1.05937	3.4143	1.36827	2.12885	0.83174	2.74598	6.73476	2.90113	5.62811	1.87147	1.10388
hsa-miR-769-5p	30.1785	11.579	58.0862	33.0737	29.2781	39.1198	39.9458	84.5641	24.0863	45.9363	16.0165	23.362	42.9126	24.2693	65.7113	24.977	37.1434	27.6706	14.8525	24.2896	34.6688	23.7828	40.598	24.5772	15.815	23.1821	32	72.7778	28.7833	72.7814	12.6198	20.3858
hsa-miR-770-5p	3.66429	1.95123	3.0829	2.55673	4.13285	1.59484	2.95958	11.8496	17.0293	11.2	1.95173	1.57269	3.50542	2.45846	3.52346	7.98349	3.45959	6.23274	1.80349	0.90515	1.64012	1.057	3.39859	1.54749	2.12853	0.831719	2.74288	6.71112	2.89772	5.61689	1.87022	0.914039
hsa-miR-801	377.429	427.703	184.212	113.052	236.279	171.58	89.4379	21.45	24.3257	131.179	113.1	39.7812	207.3	374.413	20.9563	21.1486	8.86085	84.5455	160.852	16.6902	80.2962	60.4713	229.214	58.5097	172.625	14.3326	70.6231	37.0751	72.1263	32.2564	144.815	15.4932
hsa-miR-802	2.59237	1.93316	3.08545	4.01141	4.14076	1.59602	2.96212	211.389	17.0293	11.227	1.94977	1.5729	3.50557	2.45797	3.52541	7.9848	3.46176	6.22031	1.78824	0.89939	1.64011	1.05475	3.39871	0.992616	2.62316	0.830558	2.74696	6.72618	2.90057	5.62904	1.85853	0.916106
hsa-miR-873	2.59278	1.93118	3.08634	2.55953	4.13122	2.51687	2.95839	11.8465	17.0309	11.2028	1.95192	1.575	3.50835	2.45812	3.5223	7.99216	3.46461	6.21436	14.7588	0.899834	1.63944	1.0556	90.2561	0.990949	17.9601	0.830818	2.74408	6.72841	2.90269	5.62655	14.5474	0.915442
hsa-miR-874	50.7731	73.6859	44.8088	41.682	127.355	50.5449	44.4049	335.572	24.1296	104.417	56.7262	35.2984	57.2727	49.3966	73.5418	152.728	68.8635	160.583	39.9969	26.4475	55.3413	63.3498	78.6276	69.1847	44.7734	26.4241	55.7015	395.1	58.8222	398.477	46.0481	26.7702
hsa-miR-875-3p	2.59054	1.93792	3.08263	2.55841	4.13588	1.59547	2.95891	11.8498	17.0293	11.2102	1.94883	1.57441	3.5052	2.4569	3.52955	7.98362	3.46078	6.22508	1.78804	0.899587	1.64006	1.05432	3.39835	0.990432	2.12896	0.833712	2.74114	6.71441	2.91326	5.61747	1.85578	0.914567
hsa-miR-875-5p	2.60107	1.93469	3.09689	2.55866	4.135	1.59994	2.95908	11.8596	17.0316	11.2297	11.1407	1.57492	4.54826	2.46133	3.52543	7.98749	3.4629	6.2315	1.78957	0.900797	1.64004	1.05579	3.4055	0.992187	2.13392	0.831387	2.74423	6.72607	2.90079	5.63205	1.85469	0.914139
hsa-miR-876-3p	3.66088	1.94156	5.1215	2.72911	4.14447	1.59596	2.96174	901.794	17.0293	11.2263	1.95015	1.57834	3.50635	2.46082	3.53151	7.98656	3.48357	6.21824	3.43701	0.899654	1.64069	1.16512	8.67509	2.3469	5.0284	0.844703	3.10188	11.0545	2.90665	5.63288	3.41019	0.916699
hsa-miR-876-5p	2.82039	1.93455	3.09606	2.56434	4.13131	1.59751	2.96681	11.8601	17.0293	11.2337	1.95392	1.57479	3.51018	2.45857	3.52346	7.99526	3.47498	7.58128	2.74754	0.900299	1.64186	1.05665	12.2396	1.1593	2.56662	0.830812	2.74847	6.7578	2.89963	5.75738	1.86199	0.917027
hsa-miR-877	13.973	15.831	4.44417	4.97782	18.3543	1.85739	2.97359	11.852	17.0293	11.2232	17.1022	9.8062	3.51275	2.46358	3.53271	7.98522	3.47277	6.23135	1.79728	0.903081	10.4996	5.82939	17.4491	5.4225	2.12933	0.834168	4.12272	10.7515	2.9133	7.79009	1.85823	0.916989
hsa-miR-877*	3.63002	1.93722	3.08707	2.56917	12.4116	1.5978	2.95669	11.8469	17.0571	11.1963	6.90271	6.41205	3.50527	2.4627	3.52962	7.98294	3.46154	6.217	1.79565	0.907358	1.64186	1.11344	3.40075	4.03858	2.13125	0.829918	2.7415	6.71101	2.90006	5.63	1.8542	0.91407
hsa-miR-885-3p	2.59482	1.93636	3.08417	2.55831	4.13341	1.59389	2.96111	11.8533	17.0293	11.2199	1.95017	1.57269	3.5052	2.45864	4.99803	15.9014	25.0645	29.7201	1.78794	0.899318	1.63993	1.05598	3.39839	0.990615	2.13099	0.829822	2.74256	6.71725	2.89882	5.62287	1.85563	0.914536
hsa-miR-885-5p	3.66378	2.7307	4.35933	3.61942	7.28352	2.2548	4.19853	16.9164	236.04	15.8395	2.75526	2.22286	4.96315	3.48226	704.406	1587.29	1593.07	1780.73	2.536	1.27456	2.325	1.49924	4.81228	1.39973	3.01379	1.17961	7.1046	9.49353	4.11388	7.94304	2.62448	1.29363
hsa-miR-886-3p	183.058	762.765	336.494	372.638	314.108	275.358	502.421	1005.93	93.8293	1012.55	1617.59	711.464	1335.46	1202.48	196.219	74.085	62.0759	45.1066	357.284	181.068	319.459	314.041	157.23	185.325	390.502	155.554	432.901	219.492	375.074	203.611	298.895	146.083
hsa-miR-886-5p	2.59049	1.93393	3.08191	2.55801	4.13027	1.59421	2.95837	11.8475	17.0293	11.2068	1.95142	1.57254	3.5059	2.45818	3.52653	7.98214	3.45966	6.21418	1.78867	0.899605	1.64088	1.05545	3.39835	0.989819	2.12849	0.829739	2.74114	6.72359	2.90037	5.61904	1.8542	0.914451
hsa-miR-887	4.79784	20.7088	10.92	8.4031	12.8108	4.12097	5.26723	12.1163	17.0351	11.2316	5.32984	6.83828	3.51983	2.49998	3.53215	7.98342	3.46643	6.21382	1.78933	10.9639	3.38912	5.70024	19.4595	3.82254	2.12836	11.8026	5.31377	16.7896	4.73461	22.3436	1.85371	9.39881
hsa-miR-888	3.66483	2.73067	4.35839	3.62884	5.84254	2.25857	4.18442	16.7535	24.083	15.8438	2.75738	2.22292	4.95711	3.4753	4.98175	11.2915	4.89316	8.79489	2.53671	431.025	2.31896	1.49105	4.806	1.39996	3.01444	398.327	3.87516	9.4952	4.09834	7.94723	2.62438	403.069
hsa-miR-888*	2.59975	1.93265	3.08344	2.55716	4.13294	1.59432	2.9573	11.853	17.0293	11.1972	1.9494	1.57428	3.50649	2.45828	3.52702	7.98835	3.5154	6.22081	1.79243	0.899157	1.63928	1.05468	3.39887	0.989958	2.1285	0.829764	2.74241	6.7108	2.89891	5.61587	1.85371	0.915334
hsa-miR-889	2.591	1.93528	3.09253	2.5592	4.13972	2.29022	2.9677	11.8473	17.0293	11.2489	1.95349	1.57494	3.5052	2.45852	7.60827	18.9804	8.45465	10.8077	1.79547	2.79391	1.64219	1.16523	3.3996	0.993657	2.13187	3.51572	2.74368	6.72388	2.90702	5.61635	1.85798	2.66534
hsa-miR-890	2.60326	2.55524	3.08174	2.5575	4.13179	1.59476	2.9582	11.8473	17.0293	11.2227	1.95344	1.57337	3.5052	2.45876	3.52444	7.98906	3.46516	6.21628	1.78869	85.1714	1.64092	1.05992	3.39837	0.991385	2.12943	81.5245	2.74159	6.72111	2.89865	5.6284	1.85418	80.822
hsa-miR-891a	3.6633	2.73054	4.35788	3.61931	5.84497	2.25347	4.18115	16.7529	24.1408	15.832	2.75492	2.22258	4.95711	3.47811	4.98082	11.2896	4.89069	8.78879	2.52935	81.1742	2.3185	1.49099	4.80599	1.39991	3.00987	84.5793	3.87525	9.48999	4.09773	7.94205	2.62137	92.3717
hsa-miR-891b	3.66933	2.7312	4.36424	3.61609	5.84899	2.25501	4.18599	16.7661	24.084	15.8482	2.75707	2.22478	4.9574	3.47605	4.98347	11.2931	4.89137	8.80871	2.53074	304.096	2.32149	1.49177	4.80599	1.40062	3.01043	258.389	3.88166	9.49357	4.10622	7.94275	2.62427	272.044
hsa-miR-892a	2.59786	1.93261	3.0847	2.56453	4.13862	1.59891	2.9586	11.8467	24.0622	11.2323	1.94961	1.57208	3.51323	2.45727	3.52367	7.98333	3.46658	6.22298	1.78907	51.875	1.64052	1.05463	3.40265	0.990002	2.13335	55.5063	2.74532	6.71257	2.89753	5.61846	1.85425	53.5273
hsa-miR-892b	2.70956	3.24567	9.05617	6.12874	12.7698	5.73428	3.3853	11.8817	34.3248	29.9565	9.47217	13.6032	15.7937	7.7635	15.9815	35.6132	22.9774	32.5876	7.24123	109.801	13.111	6.95217	14.4462	12.9809	7.90273	99.8432	10.5247	17.2121	7.26574	25.6854	6.62054	94.2144
hsa-miR-9	130.98	9.89074	4.37781	7.29955	18.0503	2.25923	4.19648	16.7896	24.083	15.8845	4.17104	15.8292	4.97513	8.99052	5.00379	11.2963	4.92061	8.79777	9.37744	5.15203	232.403	9.49361	92.2546	1.4042	9.32451	6.24307	3.88677	9.53514	4.09872	7.97993	8.84972	7.06013
hsa-miR-9*	188.76	31.2676	4.37213	12.0421	44.453	3.80192	4.18591	16.7633	24.083	15.8691	5.49525	21.9098	4.97227	18.2839	10.9608	11.3045	4.89843	8.80101	12.0884	8.29894	180.77	12.0329	172.426	1.40654	11.1982	6.98746	3.88249	9.50746	4.09813	7.95202	10.5484	6.93863
hsa-miR-920	2.60279	1.93256	3.0851	2.5584	4.13078	1.59431	2.95937	11.8461	17.0293	11.199	1.94866	1.57234	3.5052	2.4595	3.5226	7.98826	3.45966	6.21443	1.78931	0.899327	1.6395	1.05436	3.39835	0.98975	2.12938	0.829921	2.74239	6.71682	2.89914	5.61689	1.85411	0.914093
hsa-miR-921	2.60803	2.03539	3.08762	2.56206	4.13131	1.59469	2.95797	11.8461	17.0293	11.2024	1.9499	1.57258	3.5052	2.45894	3.52232	7.98442	3.45861	6.22127	1.78919	0.899077	1.63993	1.05517	3.39837	0.990362	2.12868	0.829996	2.74207	6.71247	2.90348	5.61741	1.85415	0.915319
hsa-miR-922	2.59044	1.93477	3.08437	2.55738	4.13067	1.59365	2.95724	11.8478	17.0293	11.1997	1.94808	1.57207	3.5052	2.45808	3.52409	7.99002	3.46064	6.21999	1.78783	0.899054	1.63925	1.05508	3.39835	0.99112	2.12922	0.830178	2.73996	6.73334	2.9018	5.6199	1.85425	0.914193
hsa-miR-923	6117.46	13162.7	34889.3	21748.1	28169.2	7111.59	14689.2	32072.2	12149.4	37241.4	12486.5	7773.89	8126.39	6419.47	12267.9	29255.4	14761.9	23137.4	2560.44	2225.58	17359.2	13530.8	14492.1	5866.52	2867.1	1787.56	12313.6	27169.5	11352.8	29769.9	2738.67	1982.97
hsa-miR-924	2.595	1.95542	5.17156	2.56205	4.15367	2.19127	2.95896	11.8736	17.0393	11.2013	1.95427	1.57305	6.03631	2.45812	3.52746	7.98883	3.73074	6.23331	1.79556	0.900407	1.64191	1.05572	4.35151	0.994529	2.1301	0.830904	2.74352	6.72636	2.90245	5.62287	1.85414	0.915481
hsa-miR-92a	3293.29	671.639	1404.15	1010.52	2749.12	825.095	2063.54	6725.27	1861.74	2813.75	899.676	831.513	2335.3	839.495	3193.95	3116.63	2763.74	3360.38	852.809	333.918	1426.48	1050.05	2252.66	1102.87	920.053	337.964	2195.64	6240.72	2113.08	6470.8	998.726	337.684
hsa-miR-92a-1*	9.52844	1.93552	3.09413	4.77581	18.2992	1.6014	9.53789	11.9539	17.0293	14.8003	2.73074	1.87696	14.4656	2.46851	4.4346	8.0001	8.37536	7.04419	28.8669	0.905871	1.656	1.0602	3.40675	1.30326	19.8967	0.834137	9.03238	21.149	9.7498	8.43543	23.1247	1.31063
hsa-miR-92a-2*	2.59755	1.93541	7.25902	2.88258	4.14147	1.59593	2.96408	11.8529	17.0293	11.2345	1.95543	1.57744	3.51724	2.45881	3.52479	7.99104	6.285	6.22904	3.06072	0.903139	1.64096	1.05869	3.40635	0.994219	2.13135	0.831346	2.74743	6.73224	2.91624	5.63406	1.8549	0.915431
hsa-miR-92b	2.59484	1.93418	3.08153	2.56193	4.13389	1.59621	2.96149	169.469	17.0414	11.195	1.95114	1.58199	3.50529	2.45716	3.52197	7.98211	3.4585	6.21518	1.79114	0.903551	1.64875	1.05794	3.40127	0.991915	2.13254	0.835	2.74955	6.71413	2.90469	5.62287	1.85667	0.919946
hsa-miR-92b*	2.59018	1.93376	3.0818	2.556	4.13038	1.59378	2.95776	11.8464	17.0293	11.2012	1.94925	1.57211	3.5052	2.45899	3.52436	7.9825	3.45836	6.21621	1.78761	0.899036	1.63926	1.05483	3.39835	0.989485	2.12831	0.830175	2.74138	6.71236	2.899	5.61587	1.85358	0.913777
hsa-miR-93	1830.67	375.969	695.164	506.356	537.899	433.771	751.295	616.233	374.215	1286.9	436.483	376.574	937.652	470.544	2080.01	836.494	1098.62	669.401	360.554	140.434	703.212	386.707	1414.19	467.447	383.93	146.335	748.632	547.359	664.734	550.236	394.766	141.561
hsa-miR-93*	2.59576	1.93648	3.09283	2.56206	4.13285	1.59447	2.97223	11.8497	17.0698	11.1999	1.95043	1.57648	3.50695	2.45807	3.52727	7.98211	3.46018	6.21489	1.7925	0.90068	1.65559	1.05821	3.40328	0.994566	2.15673	0.831192	2.75536	6.71353	2.90161	5.61852	1.86104	0.916792
hsa-miR-933	2.60025	3.94088	4.64281	8.82589	4.67143	3.25206	2.97943	11.8576	17.0293	11.1995	3.85133	4.00461	3.5059	2.46092	3.52844	7.99056	3.46983	9.77629	1.79127	0.900116	1.63964	1.05644	3.39916	0.996814	2.13722	0.831949	2.75546	6.7232	2.90229	5.65177	1.85813	1.97581
hsa-miR-934	20.3311	7.31516	3.08296	2.58023	4.12985	1.5936	2.96932	11.8471	17.0293	11.1957	1.9592	1.57344	3.5052	2.45873	3.52197	7.98589	3.45915	6.21375	1.78767	0.899023	1.64103	1.05534	3.39842	0.991278	2.12847	0.830585	2.74279	6.71232	2.90268	5.62204	1.85369	0.913973
hsa-miR-935	2.59133	1.93147	3.08149	2.55533	4.12998	1.59345	2.95651	11.8461	17.0463	11.1959	1.94803	1.57166	3.5052	2.45663	3.52197	7.98211	3.45896	6.21372	1.78761	0.899059	1.63925	1.05443	3.39835	0.989447	2.12867	0.82975	2.74	6.71044	2.89753	5.61587	1.85359	0.913657
hsa-miR-936	14.5419	20.4153	4.37281	3.62823	5.85787	2.2559	4.19683	16.7566	24.083	15.911	17.116	32	4.95866	3.48077	4.98521	11.2996	4.89821	8.7946	4.85341	1.27385	2.32015	3.42069	5.92335	5.13558	3.0262	1.17571	3.88085	9.51735	4.10018	7.98856	2.66574	1.29501
hsa-miR-937	2.59411	1.93217	3.08168	2.55741	4.13102	1.59361	2.95734	12.681	71.1691	11.1983	1.94814	1.57181	3.50636	2.45651	3.52199	7.98358	3.46209	6.21415	1.78762	0.899354	1.63986	1.05446	3.39933	0.989611	2.12831	0.829757	2.74005	6.71044	2.89753	5.61587	1.85363	0.913657
hsa-miR-938	2.59081	1.93393	3.08191	2.55655	4.13254	1.59511	2.95808	11.8471	17.0293	11.1955	1.94853	1.59257	3.50531	2.45665	3.52269	7.98339	3.4597	6.21475	1.78788	0.912638	1.63932	1.05473	3.39845	0.989516	2.13806	0.831332	2.74128	6.71137	2.89769	5.61638	1.85437	0.914849
hsa-miR-939	360.192	554.054	100.814	78.1264	204.516	71.5215	130.116	187.305	115.551	416.433	276.187	237.704	229.982	316.357	150.933	325.808	91.0548	290.911	103.684	72.1814	178.512	149.438	243.604	160.616	95.0818	60.9288	177.61	294.698	190.863	245.986	86.7618	53.5524
hsa-miR-940	348.392	243.454	296.808	184.404	1004.01	407.847	212.172	300.722	308.865	728.339	1451.62	2089.11	304.332	532.233	552.853	917.27	276.264	1052.66	234.423	89.3653	393.486	284.03	269.78	276.293	178.913	76.0818	208.873	290.308	204.311	257.363	263.881	78.9808
hsa-miR-941	2.5907	1.93554	3.08359	2.56133	4.13347	1.59445	2.95818	11.8462	17.0293	11.1974	1.94808	1.57291	3.5052	2.45797	3.52411	7.9824	3.4592	6.21635	1.78868	0.899301	1.64077	1.0545	3.39836	0.989516	2.12918	0.829815	2.74093	6.71293	2.8989	5.61693	1.85369	0.913677
hsa-miR-942	2.60342	1.93315	3.09552	2.55883	4.13122	1.59449	2.9585	11.85	17.0325	11.2167	1.95114	1.57329	3.51446	2.45774	3.53037	7.99296	3.46729	6.24511	1.79282	0.90206	1.63958	1.05682	3.40298	0.990596	2.13052	0.830993	2.7432	6.72257	2.8999	5.62028	1.85589	0.913677
hsa-miR-943	2.59014	1.93068	3.08379	2.55571	4.12936	1.59346	2.95665	11.8461	20.8928	11.1954	1.94813	1.57156	3.5052	2.4565	3.52197	7.98211	3.45824	6.21372	1.78761	0.903488	1.63981	1.05424	3.39835	0.989529	2.12841	0.829739	2.7399	6.71044	2.89769	5.61587	1.85358	0.913657
hsa-miR-944	2.59675	2.73643	3.09469	2.56357	4.14227	1.59743	2.96597	11.8513	17.0293	11.198	1.95053	1.57497	3.50843	2.46421	3.53169	7.98707	3.46187	6.22619	1.79227	0.901504	18.1824	1.47247	3.40368	0.994655	2.13248	0.993151	3.26281	13.2845	2.90402	5.62083	1.85675	0.915157
hsa-miR-95	96.4931	32.9972	24.5338	27.1672	228.02	699.261	38.7287	20.4613	50.9063	63.6379	76.5216	47.0427	88.8054	43.5909	160.027	78.303	98.1192	84.725	8.19948	25.4538	77.5574	40.8388	483.793	41.5574	6.73441	25.9379	38.2574	27.7786	37.5773	24.7335	6.7887	24.7
hsa-miR-96	1295.74	81.4731	947.702	437.597	77.1841	19.8052	380.204	16.7774	28.7393	38.3328	661.445	65.6194	274.465	86.9652	326.785	33.281	163.549	15.2731	2828.09	425.802	612.899	159.231	1504.46	105.953	2538.02	413.424	368.775	9.51476	344.023	7.97331	2905.74	371.206
hsa-miR-96*	2.59238	1.94782	3.08854	2.5591	4.13371	1.59609	2.96007	11.8473	17.0293	11.2229	1.95415	1.57503	3.50541	2.45959	3.5279	7.98448	3.46251	6.22879	1.79002	0.900013	1.63942	1.05516	3.39835	0.996366	2.13071	0.830041	2.74279	6.71863	2.90675	5.61856	1.85713	0.920524
hsa-miR-98	288.222	165.55	273.871	239.51	224.302	195.61	108.93	328.541	24.0832	97.6367	146.282	190.264	263.715	157.47	616.498	220.741	414.826	168.993	34.7996	241.147	340.156	355.29	303.635	334.9	31.8933	257.249	120.834	272.219	110.528	316.645	40.3256	258.987
hsa-miR-99a	95.0913	1607.67	5125.52	4114.94	18.9707	57.8681	465.786	5084	70.3854	1348.8	413.805	638.507	823.894	387.861	671.942	3600.42	995.168	3527.36	95.0351	2062.53	400.061	911.009	300.639	998.6	100.293	1965.69	421.269	4007.46	378.041	4051.32	93.7621	1892.44
hsa-miR-99a*	2.59252	1.93546	3.11375	2.5763	4.13515	1.59422	2.96155	11.9017	17.0371	11.21	1.94841	1.57202	3.50764	2.45902	3.52609	8.00778	3.4604	6.23919	1.78786	0.906995	1.64375	1.05853	3.39878	0.996107	2.12879	0.845885	2.74807	11.6212	2.90398	10.6344	1.85475	1.6102
hsa-miR-99b	182.002	169.069	281.183	352.991	194.168	205.671	330.737	796.595	82.5137	1073.93	101.785	235.364	227.641	178.795	239.524	155.805	171.923	183.998	87.9791	262.497	131.239	304.567	145.801	349.447	113.047	262.211	329.094	744.085	293.259	744.295	100.155	270.907
hsa-miR-99b*	2.61193	2.04791	3.0841	2.55867	6.95634	1.59684	2.95785	11.8476	17.0303	11.1999	10.0806	5.01237	3.50527	2.46021	3.52525	7.98214	3.45961	6.21675	1.78863	0.899896	1.64225	2.16837	3.39883	2.80881	2.12907	0.83064	2.74173	6.71867	2.89826	5.61792	1.85363	0.913765
hsv1-miR-H1	42.5594	74.4833	15.18	22.2038	17.7186	10.0516	9.04058	16.6973	17.0293	27.2164	42.809	35.3047	14.354	22.473	5.26835	16.0761	23.42	40.7665	5.95681	6.3035	19.6667	22.2982	32.061	38.508	6.03354	6.38859	7.79159	10.0989	6.68145	18.1294	6.19747	5.84647
hsv1-miR-LAT	568.213	867.121	147.709	123.857	407.846	237.236	323.293	223.719	176.673	913.831	1046.38	1512.54	301.394	547.093	136.376	237.929	72.2766	553.439	145.232	97.7597	181.427	184.172	245.781	164.573	177.702	88.9537	282.869	249.005	282.005	241.122	144.365	78.7209
kshv-miR-K12-1	3.22349	1.93206	3.08305	2.56382	4.13363	1.5946	2.96059	11.8461	17.0293	11.2042	1.95228	1.57204	3.5052	2.4599	3.5246	7.9849	3.46143	6.22248	1.78923	0.899583	1.63954	1.05537	3.39835	0.991757	2.12858	0.830175	2.74533	6.71775	2.9018	5.6292	1.85359	0.914193
kshv-miR-K12-10a	6.96303	16.9431	6.34638	8.09936	20.2708	3.01709	2.98227	160.503	17.0293	11.1967	14.3471	16.1049	3.54162	2.50714	3.53232	8.04131	3.48057	6.27554	1.79647	2.14974	3.86931	4.62599	4.51325	14.1787	2.14407	4.92977	2.75776	6.71324	2.91316	5.62063	1.86207	4.0106
kshv-miR-K12-11	2.59105	1.93109	3.08184	2.56058	4.12991	1.59373	2.95694	11.8461	17.0332	11.1968	1.94801	1.57169	3.50524	2.45673	3.52197	7.9824	3.45856	6.21439	1.78841	0.899166	1.63957	1.05446	3.39841	0.989718	2.12929	0.8304	2.7402	6.71544	2.89753	5.61622	1.85368	0.913684
kshv-miR-K12-12	2.59052	1.93544	3.08288	2.55667	4.15466	1.5936	2.95674	11.8461	32.6575	11.1951	1.94801	1.57181	3.50947	2.4565	3.52264	7.98234	3.45876	6.21425	1.78782	0.89905	1.63927	1.05437	3.3986	0.989447	2.12836	0.829722	2.74088	6.71165	2.89959	5.61756	1.85574	0.91378
kshv-miR-K12-2	2.5934	1.93191	3.08375	2.55917	4.13067	1.59345	2.95665	11.8494	17.0293	11.1992	1.94801	1.57217	3.5052	2.45717	3.52299	7.98221	3.45848	6.21407	1.78802	0.899108	1.63928	1.05425	3.39835	0.990286	2.12831	0.829722	2.74145	6.71126	2.89817	5.61654	1.85358	0.913677
kshv-miR-K12-3	361.181	752.328	179.315	134.193	421.217	110.75	189.368	408.869	153.178	612.566	581.319	637.389	253.483	322.305	216.268	309.988	165.573	458.969	70.7545	71.0989	236.609	330.335	375.816	295.825	82.7725	65.0933	220.83	475.435	239.013	458.654	74.322	67.4056
kshv-miR-K12-3*	2.59059	1.93916	3.0841	2.55694	4.12978	1.59394	2.95789	11.8468	17.0293	11.2056	1.94805	1.57159	3.50839	2.45653	3.52218	7.9825	3.4608	6.28409	1.78762	0.899265	1.63925	1.05485	3.39835	0.990343	2.13312	0.829757	2.74026	6.71101	2.89955	5.61654	1.85358	0.91454
kshv-miR-K12-4-3p	2.59014	1.93407	3.08222	2.55651	4.13201	1.59401	2.95697	11.8484	17.0293	11.1995	1.94801	1.57172	3.5052	2.45675	3.522	7.98237	3.45837	6.2212	1.7879	0.899032	1.63938	1.05434	3.39835	0.989447	2.12834	0.829736	2.73995	6.71137	2.90227	5.61629	1.86837	0.913657
kshv-miR-K12-4-5p	2.59469	1.94167	3.08738	2.55754	4.13257	1.59373	2.95856	11.8463	17.0374	11.2012	1.94809	1.57156	3.50526	2.45894	3.52227	7.98211	3.45893	6.21422	1.78795	0.899086	1.63972	1.05427	3.3986	0.993121	2.12961	0.829722	2.74023	6.71112	2.89784	5.6159	1.85359	0.914783
kshv-miR-K12-5	2.59016	1.9332	3.08149	2.5585	4.13159	1.5937	2.95684	11.852	17.0293	11.1962	1.94804	1.57183	3.5052	2.4571	3.52239	7.98275	3.45983	6.21539	1.78769	0.89926	1.63925	1.05458	3.39835	1.03661	2.12908	0.829835	2.73999	6.71207	2.89753	5.61795	1.85363	0.914394
kshv-miR-K12-6-3p	2.59041	1.93513	3.08195	2.55614	4.13056	1.5947	2.95663	11.8461	17.0293	11.2037	1.94944	1.57258	3.5052	2.45664	3.52265	7.98253	3.46117	6.21379	1.78851	0.899368	1.63925	1.05603	3.39837	0.989699	2.12929	0.829726	2.74011	6.72168	2.89817	5.61625	1.85367	0.91368
kshv-miR-K12-6-5p	2.63811	1.93111	3.08253	2.55673	4.1293	1.59345	2.95787	11.8462	17.0294	11.1956	1.94823	1.57177	3.5052	2.45718	3.52235	7.9831	3.45946	6.21885	1.78798	0.899045	1.64122	1.05492	3.39835	0.98951	2.12831	0.829722	2.74107	6.8934	2.89795	5.61776	1.85466	0.914012
kshv-miR-K12-7	2.60093	5.4824	3.08475	2.56093	4.13248	1.59552	2.96015	11.8513	17.0293	11.2078	1.95078	1.57592	3.5052	2.4589	3.52223	7.99072	3.46023	6.21888	1.78893	0.899816	1.64114	1.05767	3.39916	0.991094	2.12982	0.830175	2.74617	6.7232	2.9003	5.61769	1.85373	0.914155
kshv-miR-K12-8	2.74569	2.12793	3.08186	2.55657	4.13639	1.59377	2.95684	11.8478	17.0293	11.2002	1.95643	1.57607	3.5052	2.45861	3.52197	7.98438	3.45841	6.21778	1.78819	0.899327	1.64017	2.07407	3.40015	1.17276	2.12974	0.830606	2.74164	6.71307	2.89804	5.61712	1.85377	0.913935
kshv-miR-K12-9	2.59034	1.94367	3.08195	2.55518	4.13159	1.59344	2.95862	11.8477	17.0293	11.2029	1.94809	1.57159	3.5052	2.45704	3.52197	7.98768	3.4594	6.21432	1.79758	0.899077	1.63931	1.05447	3.39835	0.990072	2.12852	0.829781	2.74085	6.71137	2.90311	5.61971	1.85358	0.913665
kshv-miR-K12-9*	2.59096	1.93554	3.08305	2.56048	4.12945	1.59429	2.9581	11.8461	17.0293	11.1983	1.94909	1.57164	3.50523	2.45654	3.52197	7.98429	3.4606	6.21639	1.78824	0.899023	1.63954	1.05451	3.39835	0.992155	2.1294	0.82975	2.74163	6.7186	2.92338	5.61619	1.85406	0.914131
