# Supplementary material for: Novel Rank-Based Statistical Methods Reveal MicroRNAs with Differential Expression in Multiple Cancer Types
Source: PLoS One. 2009 Nov 25;4(11):e8003. doi: 10.1371/journal.pone.0008003 (PMC2777376; doi:10.1371/journal.pone.0008003)
Supplement: Table S2 — Table of all miRNAs measured along with their RCoS and minRCoS p-values, t-test and paired t-test (0.30 MB XLS) [file pone.0008003.s003.xls]

## Sheet: Sheet1
	Under-expressed in cancer							Over expressed in cancer
mirName	4 out of 8	5 out of 8	6 out of 8	7 out of 8	8 out of 8	minRCoS score	minRCos pvalue	4 out of 8	5 out of 8	6 out of 8	7 out of 8	8 out of 8	minRCoS score	minRCoS pValue	t-test	paired t-test
ebv-miR-BART10	0.871911	0.764845	0.544464	0.321365	0.238692	0.238692	0.632019	0.237629	0.129717	0.0441691	0.0209976	0.00462282	0.00462282	0.0220869	0.427652	0.366117
ebv-miR-BART10*	0.88449	0.875075	0.750709	0.601419	0.767471	0.601419	0.941758	0.126754	0.117039	0.0516934	0.0934236	0.0150839	0.0150839	0.0724967	0.318421	0.266442
ebv-miR-BART11-3p	0.815689	0.737064	0.503427	0.257034	0.0945718	0.0945718	0.340183	0.26552	0.186319	0.0637567	0.0681746	0.0150839	0.0150839	0.0724967	0.427871	0.366372
ebv-miR-BART11-5p	0.57072	0.337596	0.184644	0.0769241	0.209001	0.0769241	0.29032	0.665068	0.432151	0.259638	0.570379	0.235848	0.235848	0.628504	0.49965	0.440415
ebv-miR-BART12	0.596354	0.546107	0.274002	0.445402	0.397618	0.274002	0.68301	0.456832	0.406475	0.223467	0.122392	0.0607705	0.0607705	0.244092	0.26459	0.241781
ebv-miR-BART13	0.124925	0.14319	0.394397	0.232992	0.691548	0.124925	0.41822	0.858538	0.876891	0.812679	0.680401	0.512772	0.512772	0.900188	0.905077	0.902575
ebv-miR-BART13*	0.88142	0.716134	0.573118	0.332996	0.10112	0.10112	0.35866	0.286522	0.120134	0.124954	0.0530253	0.011255	0.011255	0.057469	0.427599	0.36611
ebv-miR-BART1-3p	0.813681	0.61608	0.371499	0.154188	0.201487	0.154188	0.481668	0.386802	0.18834	0.0646901	0.112523	0.169459	0.0646901	0.254237	0.428356	0.366625
ebv-miR-BART14	0.886006	0.731886	0.569928	0.40809	0.216759	0.216759	0.59828	0.270717	0.11551	0.0619192	0.202015	0.0749978	0.0619192	0.246697	0.427132	0.365548
ebv-miR-BART14*	0.716577	0.702771	0.614587	0.438491	0.199036	0.199036	0.567145	0.299926	0.285913	0.153753	0.0832269	0.112423	0.0832269	0.309226	0.428351	0.366836
ebv-miR-BART15	0.453893	0.466889	0.790824	0.543637	0.663071	0.453893	0.862114	0.536023	0.549045	0.466172	0.347897	0.275231	0.275231	0.684489	0.359441	0.365765
ebv-miR-BART1-5p	0.54184	0.381217	0.184644	0.107163	0.0242804	0.0242804	0.112933	0.62156	0.461067	0.335587	0.332996	0.642392	0.332996	0.755083	0.501505	0.445322
ebv-miR-BART16	0.846184	0.710814	0.818006	0.770927	0.464642	0.464642	0.870531	0.291859	0.15563	0.0777412	0.235323	0.124816	0.0777412	0.296226	0.442489	0.375652
ebv-miR-BART17-3p	0.918722	0.820839	0.690199	0.414745	0.161169	0.161169	0.496126	0.181356	0.0825016	0.124954	0.0451709	0.0435287	0.0435287	0.185867	0.426937	0.365233
ebv-miR-BART17-5p	0.882961	0.69737	0.444814	0.217116	0.0574011	0.0574011	0.230308	0.305343	0.11858	0.0601205	0.170333	0.05342	0.05342	0.219497	0.428294	0.366868
ebv-miR-BART18-3p	0.75039	0.752368	0.55082	0.257034	0.327721	0.257034	0.660316	0.250158	0.251959	0.107926	0.0283637	0.0196832	0.0196832	0.0895614	0.427615	0.366247
ebv-miR-BART18-5p	0.57072	0.375669	0.441789	0.448878	0.165269	0.165269	0.504069	0.627095	0.432151	0.206568	0.0779479	0.0997793	0.0779479	0.296587	0.426747	0.36546
ebv-miR-BART19-3p	0.192517	0.202817	0.636839	0.920664	1	0.192517	0.557272	0.799286	0.80974	0.611401	0.435056	0.420513	0.420513	0.837074	0.319547	0.300551
ebv-miR-BART19-5p	0.704034	0.678228	0.512846	0.249652	0.0997793	0.0997793	0.355506	0.324535	0.298502	0.180822	0.0507833	0.0398067	0.0398067	0.174203	0.429027	0.36736
ebv-miR-BART20-3p	0.764258	0.551982	0.293811	0.179817	0.0958508	0.0958508	0.347042	0.448018	0.238026	0.266767	0.105853	0.0213521	0.0213521	0.102329	0.429635	0.36765
ebv-miR-BART20-5p	0.567849	0.469804	0.332895	0.375715	0.113911	0.113911	0.389199	0.533111	0.435026	0.236663	0.21055	0.0670849	0.0670849	0.260094	0.429937	0.368497
ebv-miR-BART2-3p	0.268114	0.601633	0.76239	0.484368	0.233034	0.233034	0.625362	0.401267	0.73448	0.481605	0.285354	0.29527	0.285354	0.697733	0.48982	0.433949
ebv-miR-BART2-5p	0.740933	0.554918	0.620955	0.418094	0.21156	0.21156	0.589558	0.448018	0.261458	0.0889851	0.045844	0.0883979	0.045844	0.192389	0.428008	0.366372
ebv-miR-BART3	0.675646	0.435026	0.298878	0.155924	0.0293313	0.0293313	0.129188	0.567849	0.326987	0.132557	0.0910785	0.0489632	0.0489632	0.20126	0.428602	0.366876
ebv-miR-BART3*	0.801378	0.618958	0.738871	0.755397	0.3674	0.3674	0.790852	0.38392	0.200714	0.19842	0.0569356	0.0101234	0.0101234	0.0529262	0.375641	0.318446
ebv-miR-BART4	0.849776	0.700074	0.683992	0.391714	0.29527	0.29527	0.710886	0.30263	0.152014	0.0509013	0.018592	0.00471425	0.00471425	0.0224474	0.375617	0.320393
ebv-miR-BART5	0.68868	0.446565	0.343724	0.152466	0.0526534	0.0526534	0.217575	0.556325	0.313909	0.164242	0.0438481	0.0106761	0.0106761	0.055646	0.428967	0.367405
ebv-miR-BART6-3p	0.833227	0.613198	0.478508	0.237671	0.10664	0.10664	0.373897	0.38392	0.168673	0.109281	0.0343426	0.10112	0.0343426	0.151636	0.428431	0.366917
ebv-miR-BART6-5p	0.733731	0.534348	0.435759	0.448878	0.259451	0.259451	0.662658	0.468593	0.26869	0.103933	0.0522694	0.0206703	0.0206703	0.100452	0.429624	0.368151
ebv-miR-BART7	0.573587	0.647484	0.547641	0.589726	0.347064	0.347064	0.769697	0.355346	0.42928	0.617772	0.327148	0.490868	0.327148	0.747215	0.827683	0.813454
ebv-miR-BART7*	0.801378	0.563718	0.674641	0.375715	0.159153	0.159153	0.493402	0.439214	0.200714	0.296339	0.223824	0.201487	0.200714	0.57103	0.428212	0.366078
ebv-miR-BART8	0.65167	0.406475	0.319594	0.17789	0.118478	0.118478	0.401712	0.596354	0.351032	0.259638	0.187675	0.21156	0.187675	0.547608	0.429757	0.367952
ebv-miR-BART8*	0.657052	0.587102	0.354717	0.195777	0.0599123	0.0599123	0.241274	0.415813	0.345635	0.182727	0.0561359	0.0565847	0.0561359	0.226176	0.428562	0.366997
ebv-miR-BART9	0.771045	0.537288	0.55082	0.269662	0.0997793	0.0997793	0.355506	0.465652	0.231206	0.0832285	0.038863	0.0148307	0.0148307	0.0717947	0.428116	0.366571
ebv-miR-BART9*	0.733731	0.647484	0.687099	0.452368	0.147513	0.147513	0.467537	0.355346	0.26869	0.158942	0.0425565	0.0496826	0.0425565	0.182138	0.427605	0.366045
ebv-miR-BHRF1-1	0.291859	0.266269	0.338289	0.175978	0.434796	0.175978	0.526143	0.736142	0.710814	0.509702	0.240035	0.105236	0.105236	0.37085	0.801149	0.756607
ebv-miR-BHRF1-2	0.714087	0.516702	0.515993	0.228376	0.201487	0.201487	0.572449	0.486239	0.288412	0.298878	0.107163	0.0607705	0.0607705	0.244092	0.428317	0.36665
ebv-miR-BHRF1-2*	0.784319	0.655942	0.506563	0.309992	0.0872064	0.0872064	0.322858	0.344058	0.215681	0.0950167	0.054563	0.406641	0.054563	0.221797	0.434493	0.373301
ebv-miR-BHRF1-3	0.96892	0.875075	0.711727	0.528561	0.2194	0.2194	0.602653	0.126754	0.0317171	0.0332861	0.0719614	0.371589	0.0317171	0.143039	0.495093	0.443049
hcmv-miR-UL112	0.788653	0.863887	0.640009	0.344885	0.167353	0.167353	0.509823	0.138027	0.213508	0.0854985	0.027009	0.0997793	0.027009	0.121747	0.428261	0.367019
hcmv-miR-UL148D	0.65167	0.540229	0.283814	0.144071	0.201487	0.144071	0.461787	0.462712	0.351032	0.167839	0.0759109	0.0190484	0.0190484	0.0873196	0.423883	0.362733
hcmv-miR-UL22A	0.84437	0.700074	0.569928	0.288026	0.189489	0.189489	0.549588	0.30263	0.157456	0.106584	0.0627892	0.157159	0.0627892	0.250124	0.428309	0.366849
hcmv-miR-UL22A*	0.533111	0.278473	0.180822	0.0800273	0.444553	0.0800273	0.302326	0.723988	0.469804	0.219167	0.0729334	0.121611	0.0729334	0.27973	0.409588	0.354874
hcmv-miR-UL36	0.618783	0.461067	0.225635	0.487986	0.203965	0.203965	0.576089	0.54184	0.384	0.182727	0.0832269	0.0326834	0.0326834	0.146397	0.424242	0.365277
hcmv-miR-UL36*	0.766532	0.636132	0.494047	0.221572	0.0933077	0.0933077	0.337052	0.366719	0.235742	0.102625	0.0317391	0.010489	0.010489	0.0551975	0.427138	0.364811
hcmv-miR-UL70-3p	0.0214452	0.00385213	0.000457	0.000324	0.38877	0.000324472	0.00166752	0.996283	0.979168	0.934119	0.845572	0.775449	0.775449	0.987452	0.321274	0.123254
hcmv-miR-UL70-5p	0.905942	0.769763	0.708672	0.448878	0.194211	0.194211	0.559143	0.235155	0.095402	0.158942	0.131359	0.0770992	0.0770992	0.29093	0.425056	0.363866
hcmv-miR-US25-1	0.891948	0.72405	0.512846	0.324248	0.13145	0.13145	0.43125	0.27858	0.109519	0.0810016	0.0192551	0.025872	0.0192551	0.0880935	0.42784	0.366279
hcmv-miR-US25-1*	0.849776	0.664346	0.522298	0.301633	0.165269	0.165269	0.504069	0.338449	0.152014	0.120537	0.240035	0.0634099	0.0634099	0.25125	0.427978	0.366586
hcmv-miR-US25-2-3p	0.813681	0.58127	0.557183	0.388484	0.13488	0.13488	0.44126	0.42165	0.18834	0.129479	0.107163	0.0511492	0.0511492	0.213017	0.42768	0.366263
hcmv-miR-US25-2-5p	0.392577	0.475642	0.245707	0.366302	0.118478	0.118478	0.401712	0.527278	0.610312	0.385743	0.237671	0.1494	0.1494	0.470418	0.43761	0.37666
hcmv-miR-US33-3p	0.686091	0.499072	0.37433	0.280058	0.116938	0.116938	0.39946	0.503862	0.316508	0.142081	0.045844	0.0288778	0.0288778	0.127463	0.428343	0.366721
hcmv-miR-US33-5p	0.486239	0.41784	0.380018	0.144071	0.272009	0.144071	0.461787	0.585009	0.516702	0.403128	0.335944	0.180345	0.180345	0.533891	0.584152	0.533252
hcmv-miR-US4	0.260361	0.1217	0.038761	0.41141	0.320252	0.038761	0.165543	0.879866	0.742204	0.490929	0.353969	0.635626	0.353969	0.776556	0.83416	0.758342
hcmv-miR-US5-1	0.709079	0.513761	0.262003	0.081083	0.0511492	0.0511492	0.213017	0.489178	0.293438	0.453929	0.350925	0.187166	0.187166	0.545896	0.430943	0.36901
hcmv-miR-US5-2	0.585009	0.478564	0.232215	0.104556	0.02467	0.02467	0.11381	0.524358	0.41784	0.208637	0.502582	0.268821	0.208637	0.584312	0.434289	0.373421
hiv1-miR-H1	0.0624479	0.973926	0.914494	0.816451	0.833363	0.0624479	0.247687	0.0267848	0.938768	0.812679	0.597515	0.615699	0.0267848	0.120674	0.721102	0.607159
hiv1-miR-N367	0.291859	0.180329	0.113413	0.097028	0.0326834	0.0326834	0.146397	0.821644	0.710814	0.450884	0.309992	0.145647	0.145647	0.463328	0.533596	0.474067
hsa-let-7a	0.00838143	0.00255594	0.0106318	0.00283516	0.143802	0.00255594	0.0124704	0.997543	0.991942	0.969942	0.838404	0.635626	0.635626	0.954725	0.187234	0.0659037
hsa-let-7a*	0.232691	0.0862454	0.032153	0.00684814	0.227494	0.00684814	0.0314776	0.915014	0.769763	0.595454	0.67246	0.406641	0.406641	0.826184	0.706058	0.696271
hsa-let-7b	0.00460063	0.00184489	0.00321371	0.000644	0.0825796	0.000644498	0.00327227	0.998232	0.995612	0.968843	0.859652	0.833363	0.833363	0.994193	0.192845	0.0405184
hsa-let-7b*	0.57072	0.334932	0.264379	0.170333	0.214146	0.170333	0.514346	0.667725	0.432151	0.188517	0.0636627	0.808095	0.0636627	0.251582	0.685979	0.642226
hsa-let-7c	0.00262511	0.00032	4.38e-05	2.41e-06	0.171589	2.40779e-06	1.15149e-05	0.9997	0.997518	0.983773	0.977607	0.885979	0.885979	0.997805	0.0897336	0.0249407
hsa-let-7c*	0.755056	0.713478	0.515993	0.262037	0.0908237	0.0908237	0.330765	0.289186	0.247272	0.0913644	0.226092	0.38877	0.0913644	0.333026	0.43203	0.370749
hsa-let-7d	0.0068496	0.00635122	0.00107625	0.00170573	0.615699	0.00107625	0.00575949	0.993845	0.993432	0.965414	0.876721	0.547232	0.547232	0.918378	0.29665	0.169299
hsa-let-7d*	0.17051	0.0675053	0.186575	0.866554	0.970354	0.0675053	0.261115	0.933567	0.83162	0.677763	0.70421	0.799823	0.677763	0.967409	0.791465	0.782248
hsa-let-7e	0.00292785	0.000362	0.00231367	0.585842	0.241565	0.000362343	0.00185358	0.999659	0.997226	0.977008	0.873358	0.759564	0.759564	0.984994	0.134753	0.0773423
hsa-let-7e*	0.225363	0.0764997	0.0427675	0.103272	0.0945718	0.0427675	0.183749	0.924665	0.777058	0.77104	0.624961	0.449503	0.449503	0.859931	0.733533	0.731905
hsa-let-7f	0.0158293	0.0107551	0.00885071	0.00368539	0.2194	0.00368539	0.0180182	0.989536	0.984671	0.961784	0.820153	0.459547	0.459547	0.866869	0.190684	0.121761
hsa-let-7f-1*	0.16838	0.150224	0.0601205	0.609245	0.656114	0.0601205	0.242953	0.851553	0.833738	0.646339	0.883366	0.55916	0.55916	0.924314	0.773537	0.717837
hsa-let-7f-2*	0.665068	0.708141	0.538117	0.382069	0.17812	0.17812	0.52985	0.29454	0.337596	0.385743	0.388484	0.19661	0.19661	0.563476	0.441315	0.376138
hsa-let-7g	0.0267848	0.009357	0.00132908	0.41141	0.182594	0.00132908	0.00671239	0.990906	0.973926	0.881513	0.636796	0.363251	0.363251	0.78652	0.220869	0.00803515
hsa-let-7g*	0.889002	0.779467	0.560368	0.29342	0.420513	0.29342	0.707121	0.222942	0.11249	0.102625	0.0759109	0.0210088	0.0210088	0.101304	0.420402	0.3617
hsa-let-7i	0.0371875	0.0343596	0.00805274	0.00113115	0.22207	0.00113115	0.00595897	0.966315	0.963692	0.881513	0.636796	0.425227	0.425227	0.841287	0.389734	0.268235
hsa-let-7i*	0.518512	0.256687	0.103933	0.0465252	0.298731	0.0465252	0.194148	0.745682	0.484415	0.230009	0.0887791	0.0374829	0.0374829	0.161188	0.429186	0.368091
hsa-miR-1	0.000108	1.21e-05	9.21e-07	2.65e-07	0.496266	2.64901e-07	1.25102e-06	0.999989	0.999906	0.999718	0.993056	0.904153	0.904153	0.9986	0.161056	0.0189832
hsa-miR-100	0.00117026	0.000215	1.28e-05	6.75e-07	0.000118	6.75078e-07	2.89088e-06	0.999799	0.998909	0.993775	0.942626	0.767471	0.767471	0.986274	0.0637846	0.0314932
hsa-miR-100*	0.211008	0.0707913	0.0176913	0.00404293	0.496266	0.00404293	0.0194663	0.930316	0.791345	0.643175	0.628902	0.547232	0.547232	0.918378	0.97618	0.972957
hsa-miR-101	0.047759	0.00989905	0.0017959	0.551233	0.320252	0.0017959	0.00906431	0.990375	0.953271	0.976064	0.869969	0.547232	0.547232	0.918378	0.183637	0.0294889
hsa-miR-101*	0.121309	0.078865	0.0245565	0.0789823	0.0148307	0.0148307	0.0717947	0.922324	0.880478	0.735889	0.578096	0.553168	0.553168	0.921382	0.152507	0.114893
hsa-miR-103	0.0649239	0.0535126	0.022784	0.521084	0.501716	0.022784	0.107553	0.947404	0.936321	0.809994	0.532315	0.194211	0.194211	0.559143	0.841796	0.621024
hsa-miR-105	0.942711	0.827347	0.608213	0.95727	0.95102	0.608213	0.944485	0.17481	0.0582602	0.120537	0.0899232	0.1494	0.0582602	0.232595	0.253546	0.181643
hsa-miR-105*	0.483298	0.242627	0.640009	0.808998	0.524041	0.242627	0.638893	0.759679	0.519642	0.330213	0.330064	0.33921	0.330064	0.751529	0.174552	0.261698
hsa-miR-106a	0.996414	0.998909	0.996909	0.966054	0.816442	0.816442	0.992539	0.00117026	0.00371724	0.403128	0.159439	0.0634099	0.00117026	0.00608483	0.0284582	0.0111975
hsa-miR-106a*	0.680885	0.481488	0.230009	0.17789	0.187166	0.17789	0.528923	0.521436	0.321731	0.200438	0.112523	0.10664	0.10664	0.373897	0.579045	0.400731
hsa-miR-106b	0.997019	0.990594	0.978828	0.883366	0.728644	0.728644	0.979399	0.00976526	0.00309551	0.316966	0.206251	0.113911	0.00309551	0.0153012	0.00424681	0.00693408
hsa-miR-106b*	0.82749	0.694657	0.683992	0.708173	0.55916	0.55916	0.924314	0.308063	0.174446	0.0557905	0.0236505	0.0358188	0.0236505	0.109944	0.229081	0.221882
hsa-miR-107	0.0565116	0.0464748	0.0294474	0.50626	0.464642	0.0294474	0.129396	0.954358	0.944632	0.823276	0.566533	0.216759	0.216759	0.59828	0.828015	0.567157
hsa-miR-10a	0.0163404	0.0027624	0.0557905	0.240035	0.850589	0.0027624	0.0137425	0.997342	0.984171	0.971017	0.940026	0.960645	0.940026	0.999531	0.479989	0.512223
hsa-miR-10a*	0.567849	0.884008	0.815349	0.628902	0.402107	0.402107	0.821938	0.11775	0.435026	0.291295	0.285354	0.393172	0.11775	0.400518	0.879247	0.86886
hsa-miR-10b	0.00014	2.75e-05	0.818006	0.770927	0.970354	2.74775e-05	0.000136239	0.999975	0.999877	0.999079	0.991987	0.885979	0.885979	0.997805	0.259662	0.304432
hsa-miR-10b*	0.00528174	0.000517	0.047822	0.183716	0.214146	0.000516668	0.0027316	0.999512	0.994953	0.990344	0.954948	0.877013	0.877013	0.99736	0.0540107	0.0523784
hsa-miR-122	0.795068	0.584187	0.363065	0.462918	0.233034	0.233034	0.625362	0.41873	0.207059	0.0901693	0.0691063	0.60272	0.0691063	0.270729	0.834771	0.26545
hsa-miR-122*	0.819671	0.587102	0.319594	0.136024	0.171589	0.136024	0.442041	0.415813	0.182314	0.314349	0.375715	0.751728	0.182314	0.535859	0.837427	0.495311
hsa-miR-1224-3p	0.775515	0.543168	0.601835	0.315646	0.126447	0.126447	0.420308	0.459771	0.226714	0.101329	0.027009	0.0086126	0.0086126	0.0393434	0.427985	0.366245
hsa-miR-1224-5p	0.17481	0.126473	0.365867	0.382069	0.439651	0.126473	0.420988	0.87513	0.827347	0.636839	0.448878	0.244469	0.244469	0.640648	0.712318	0.573573
hsa-miR-1225-3p	0.982505	0.92321	0.818006	0.609245	0.571315	0.571315	0.93	0.0781813	0.0179188	0.426768	0.298879	0.275231	0.0179188	0.0830589	0.751436	0.698608
hsa-miR-1225-5p	0.0520214	0.0170794	0.00554939	0.280058	0.808095	0.00554939	0.0262417	0.983329	0.949065	0.858433	0.755397	0.553168	0.553168	0.921382	0.819114	0.753123
hsa-miR-1226	0.764258	0.638978	0.693294	0.428228	0.285096	0.285096	0.696937	0.363868	0.238026	0.116227	0.0279062	0.0302568	0.0279062	0.123491	0.42721	0.365729
hsa-miR-1226*	0.110806	0.0685891	0.744809	0.558865	0.841937	0.0685891	0.269453	0.932495	0.890894	0.720847	0.570379	0.535527	0.535527	0.912738	0.777592	0.721319
hsa-miR-1227	0.759679	0.58127	0.605025	0.332996	0.241565	0.241565	0.637822	0.42165	0.242627	0.113413	0.0338086	0.00786172	0.00786172	0.0357022	0.427756	0.36606
hsa-miR-1228	0.0883362	0.0440081	0.37433	0.401495	0.62228	0.0440081	0.186742	0.956794	0.913159	0.738871	0.462918	0.161169	0.161169	0.496126	0.677812	0.674045
hsa-miR-1228*	0.536023	0.370147	0.180822	0.122392	0.384411	0.122392	0.40936	0.632604	0.466889	0.250302	0.466461	0.359144	0.250302	0.649854	0.730409	0.704503
hsa-miR-1229	0.587853	0.372905	0.173328	0.097028	0.0489632	0.0489632	0.20126	0.629853	0.414991	0.447846	0.247223	0.38877	0.247223	0.643557	0.738097	0.713428
hsa-miR-1231	0.784319	0.537288	0.388619	0.428228	0.194211	0.194211	0.559143	0.465652	0.215681	0.12645	0.125328	0.0541963	0.0541963	0.220848	0.427224	0.366269
hsa-miR-1233	0.659732	0.569577	0.377169	0.29342	0.0945718	0.0945718	0.340183	0.433352	0.342948	0.15547	0.0709997	0.0896036	0.0709997	0.276253	0.428682	0.367305
hsa-miR-1234	0.436282	0.913159	0.793601	0.593617	0.507218	0.436282	0.849687	0.0883362	0.566648	0.70561	0.660554	0.415844	0.0883362	0.325804	0.525315	0.450006
hsa-miR-1236	0.870283	0.74476	0.614587	0.466461	0.275231	0.275231	0.684489	0.257796	0.131358	0.061015	0.014721	0.0118612	0.0118612	0.0603536	0.42714	0.365626
hsa-miR-1237	0.176979	0.100902	0.166034	0.134455	0.393172	0.100902	0.357948	0.900492	0.82519	0.683992	0.438491	0.512772	0.438491	0.850719	0.459537	0.374117
hsa-miR-1238	0.0624479	0.0386069	0.016652	0.0054102	0.097145	0.0054102	0.0257758	0.962125	0.938768	0.925518	0.7863	0.464642	0.464642	0.870531	0.872638	0.817594
hsa-miR-124	0.691262	0.572503	0.582689	0.54743	0.402107	0.402107	0.821938	0.430423	0.31132	0.19842	0.189677	0.133155	0.133155	0.437511	0.744475	0.718119
hsa-miR-124*	0.823605	0.59583	0.37433	0.252096	0.110952	0.110952	0.383197	0.407077	0.178356	0.180822	0.0577444	0.0352786	0.0352786	0.154321	0.428648	0.367152
hsa-miR-125a-3p	0.082445	0.0323638	0.58588	0.688341	0.464642	0.0323638	0.146053	0.968283	0.918991	0.979706	0.899473	0.642392	0.642392	0.957011	0.691252	0.667715
hsa-miR-125a-5p	0.00871383	0.00740583	0.0138147	0.502582	0.496266	0.00740583	0.0340672	0.992815	0.991619	0.951115	0.852656	0.589982	0.589982	0.937996	0.652096	0.563825
hsa-miR-125b	0.0037915	0.000341	0.000281	0.000219	0.000234	0.000219412	0.00117429	0.99968	0.996394	0.996014	0.989638	0.895026	0.895026	0.998236	0.10534	0.0636619
hsa-miR-125b-1*	0.497992	0.672695	0.394397	0.187675	0.0607705	0.0607705	0.244092	0.330082	0.504945	0.343724	0.19992	0.244469	0.19992	0.567953	0.66718	0.63276
hsa-miR-125b-2*	3.07e-05	3.8e-06	0.0039184	0.00876366	0.189489	3.79911e-06	1.90528e-05	0.999997	0.999975	0.999993	0.999312	0.970354	0.970354	0.999931	0.0637318	0.0446996
hsa-miR-126	0.000586	0.00236143	0.000864	0.000109	0.081457	0.000109366	0.000577008	0.997731	0.999462	0.994972	0.952577	0.94148	0.94148	0.999602	0.107637	0.00535017
hsa-miR-126*	0.000637	0.00696946	0.00370563	0.254557	0.097145	0.000637215	0.00325793	0.993241	0.999414	0.996014	0.968119	0.922651	0.922651	0.999188	0.128085	0.00424092
hsa-miR-127-3p	0.104093	0.049909	0.932442	0.841998	0.62228	0.049909	0.209838	0.950965	0.897548	0.986646	0.970129	0.767471	0.767471	0.986274	0.686281	0.642541
hsa-miR-127-5p	0.696398	0.61608	0.360272	0.21055	0.0496826	0.0496826	0.20818	0.386802	0.306166	0.234433	0.0934236	0.133155	0.0934236	0.33744	0.42917	0.367833
hsa-miR-128	0.366719	0.228955	0.902723	0.708173	0.397618	0.228955	0.616535	0.773286	0.636132	0.77104	0.536079	0.449503	0.449503	0.859931	0.240955	0.172268
hsa-miR-129*	0.401267	0.345635	0.655809	0.574233	0.94148	0.345635	0.768139	0.657052	0.601633	0.487816	0.767058	0.464642	0.464642	0.870531	0.511364	0.592831
hsa-miR-129-3p	0.194786	0.1217	0.478508	0.973983	0.98015	0.1217	0.408595	0.879866	0.807483	0.904735	0.755397	0.615699	0.615699	0.947932	0.751486	0.784285
hsa-miR-129-5p	0.740933	0.592923	0.322233	0.805249	0.751728	0.322233	0.741855	0.409986	0.261458	0.178929	0.120944	0.0326834	0.0326834	0.146397	0.298206	0.314331
hsa-miR-130a	0.0233564	0.106597	0.0441691	0.16848	0.259451	0.0233564	0.109274	0.894845	0.977293	0.971017	0.908761	0.596321	0.596321	0.940383	0.455514	0.242555
hsa-miR-130a*	0.900492	0.737064	0.579498	0.318497	0.224768	0.224768	0.611556	0.26552	0.100902	0.0619192	0.0843152	0.0193635	0.0193635	0.0883279	0.427712	0.366123
hsa-miR-130b	0.99977	0.997786	0.983002	0.908761	0.60272	0.60272	0.943247	0.00234526	0.00024646	5.30221e-05	2.42025e-05	0.05342	2.42025e-05	0.000120247	0.00458245	0.00879056
hsa-miR-130b*	0.748041	0.525524	0.77959	0.543637	0.302227	0.302227	0.719765	0.477417	0.254318	0.283814	0.115279	0.214146	0.115279	0.39497	0.428937	0.368382
hsa-miR-132	0.0437215	0.0310795	0.00786237	0.00824774	0.199036	0.00786237	0.0359171	0.969549	0.957253	0.838725	0.720043	0.541352	0.541352	0.915878	0.357699	0.444119
hsa-miR-132*	0.938759	0.927298	0.957951	0.863115	0.609179	0.609179	0.945406	0.0740501	0.0622568	0.259638	0.452368	0.199036	0.0622568	0.247323	0.5651	0.61114
hsa-miR-133a	0.00117026	0.000547	0.0541241	0.0155496	0.00628858	0.000546686	0.00286256	0.999483	0.998909	0.996627	0.966054	0.990031	0.966054	0.999887	0.358963	0.0666339
hsa-miR-133b	1.65e-06	1.71e-07	3.14e-08	5.06e-09	0.743963	5.05543e-09	1.95573e-08	1	0.999999	0.999987	0.999611	1	0.999611	1	0.119069	0.0240183
hsa-miR-134	0.172653	0.0490347	0.646339	0.375715	0.850589	0.0490347	0.207169	0.951829	0.82949	0.605025	0.524817	0.415844	0.415844	0.833533	0.94913	0.937869
hsa-miR-135a	0.299926	0.863887	0.906728	0.816451	0.728644	0.299926	0.715925	0.138027	0.702771	0.441789	0.259527	0.833363	0.138027	0.446185	0.997791	0.997692
hsa-miR-135a*	0.99968	0.996209	0.990344	0.966054	0.95102	0.95102	0.999747	0.00398355	0.000340567	5.64411e-05	2.40779e-06	0.425227	2.40779e-06	1.15149e-05	0.106548	0.081735
hsa-miR-135b	0.999914	0.999983	0.999718	0.998468	0.990031	0.990031	0.999996	2.073e-05	9.36376e-05	0.768168	0.617093	0.244469	2.073e-05	0.000100895	0.0914471	0.0640874
hsa-miR-135b*	0.846184	0.664346	0.394397	0.206251	0.13145	0.13145	0.43125	0.338449	0.15563	0.137264	0.0934236	0.0920584	0.0920584	0.334407	0.428198	0.366242
hsa-miR-136	0.262936	0.897548	0.945245	0.820153	0.596321	0.262936	0.667138	0.104093	0.739639	0.469247	0.652625	0.94148	0.104093	0.365407	0.725165	0.558461
hsa-miR-136*	0.0913701	0.131358	0.885909	0.751494	0.406641	0.0913701	0.333407	0.870283	0.910154	0.856027	0.990847	0.913361	0.856027	0.995872	0.379194	0.394334
hsa-miR-137	0.515585	0.271121	0.247999	0.232992	0.868127	0.232992	0.62436	0.73131	0.487343	0.519144	0.498915	0.799823	0.487343	0.885092	0.593741	0.618044
hsa-miR-138	0.624331	0.353742	0.208637	0.175978	0.0616394	0.0616394	0.246411	0.648968	0.37844	0.298878	0.539853	0.359144	0.298878	0.714677	0.798166	0.774992
hsa-miR-138-1*	0.838854	0.737064	0.541289	0.282698	0.302227	0.282698	0.694441	0.26552	0.16301	0.0619192	0.0691063	0.0549825	0.0549825	0.224137	0.427599	0.366344
hsa-miR-138-2*	0.706562	0.569577	0.346457	0.197841	0.05342	0.05342	0.219497	0.433352	0.295966	0.167839	0.0500529	0.272009	0.0500529	0.210132	0.429408	0.367835
hsa-miR-139-3p	0.0196405	0.00371725	0.00054	0.000282	0.0760421	0.000282215	0.00151903	0.996414	0.980938	0.939019	0.997303	0.98015	0.939019	0.999515	0.0999923	0.0218906
hsa-miR-139-5p	6.81e-07	9.87e-09	6.19e-07	1.37e-08	1.11e-07	9.87148e-09	3.73675e-08	1	1	0.999964	0.999826	0.990031	0.990031	0.999996	0.0102556	0.00221543
hsa-miR-140-3p	0.00292785	0.000488	2.92e-05	0.000139	0.201487	2.92032e-05	0.0001409	0.99954	0.997226	0.98221	0.920664	0.904153	0.904153	0.9986	0.0474111	0.0312988
hsa-miR-140-5p	0.0148396	0.00287025	0.000244	0.435056	0.173742	0.000244043	0.00130258	0.997238	0.985639	0.930743	0.774786	0.4545	0.4545	0.863271	0.17127	0.00759762
hsa-miR-141	0.123109	0.978555	0.99334	0.980993	0.98015	0.123109	0.413887	0.0220703	0.878691	0.677763	0.66849	0.384411	0.0220703	0.104474	0.427868	0.226339
hsa-miR-141*	0.26552	0.202817	0.58588	0.566533	0.406641	0.202817	0.574665	0.799286	0.737064	0.744809	0.605329	0.359144	0.359144	0.782077	0.792301	0.748089
hsa-miR-142-3p	0.24261	0.818644	0.971017	0.856165	0.783501	0.24261	0.638594	0.183563	0.759886	0.662104	0.441939	0.224768	0.183563	0.540936	0.445794	0.106862
hsa-miR-142-5p	0.104093	0.970248	0.977008	0.920664	0.799823	0.104093	0.365407	0.0305262	0.897548	0.732897	0.797709	0.512772	0.0305262	0.139941	0.359719	0.124139
hsa-miR-143	0.000538	3.76e-05	1.5e-05	1.54e-06	0.656114	1.53623e-06	7.09818e-06	0.999966	0.999507	0.997889	0.972084	0.94148	0.94148	0.999602	0.110739	0.0389906
hsa-miR-143*	0.000277	7.91e-05	3.98e-06	0.000129	0.393172	3.98325e-06	1.97677e-05	0.999927	0.999751	0.998099	0.985607	0.833363	0.833363	0.994193	0.0747989	0.0266364
hsa-miR-144	0.0233564	0.00559176	0.403128	0.644705	0.327721	0.00559176	0.0263371	0.994587	0.977293	0.999412	0.998931	0.970354	0.970354	0.999931	0.110568	0.00294907
hsa-miR-144*	1.68e-05	3.8e-06	1.75e-05	1.93e-06	5.55e-07	5.54903e-07	2.44604e-06	0.999997	0.999987	0.999861	0.996604	0.970354	0.970354	0.999931	0.00774605	0.000142448
hsa-miR-145	0.000178	6.06e-06	5.85e-06	1.41e-07	0.415844	1.41124e-07	7.06482e-07	0.999995	0.999842	0.999987	0.998931	0.960645	0.960645	0.999856	0.0180408	0.010315
hsa-miR-145*	0.000339	9.36e-05	4.4e-06	1.95e-07	0.250369	1.94755e-07	8.91127e-07	0.999914	0.999693	0.994972	0.997925	0.95102	0.95102	0.999747	0.0251566	0.0087114
hsa-miR-146a	0.230237	0.658749	0.955284	0.95727	0.736269	0.230237	0.618316	0.344058	0.772205	0.58588	0.382069	0.642392	0.344058	0.767204	0.427274	0.176198
hsa-miR-146a*	0.833227	0.624701	0.490929	0.318497	0.153237	0.153237	0.479663	0.378169	0.168673	0.166034	0.0946134	0.278486	0.0946134	0.340573	0.42841	0.36705
hsa-miR-146b-3p	0.477417	0.332275	0.171485	0.0602251	0.0271249	0.0271249	0.122047	0.670373	0.525524	0.346457	0.202015	0.194211	0.194211	0.559143	0.515937	0.45455
hsa-miR-146b-5p	0.0976143	0.0310795	0.0163162	0.696279	0.62228	0.0163162	0.0772566	0.969549	0.903969	0.799118	0.975824	0.859319	0.799118	0.990315	0.597294	0.429717
hsa-miR-147	0.579307	0.414991	0.236663	0.257034	0.0896036	0.0896036	0.328685	0.587853	0.423551	0.190473	0.0645457	0.0181296	0.0181296	0.0838457	0.428844	0.367106
hsa-miR-147b	0.667725	0.694657	0.534948	0.394959	0.115416	0.115416	0.395733	0.308063	0.334932	0.303991	0.50626	0.816442	0.303991	0.721474	0.866146	0.845462
hsa-miR-148a	0.0399059	0.774637	0.957951	0.831158	0.706183	0.0399059	0.174525	0.227795	0.961014	0.89236	0.700246	0.420513	0.227795	0.615438	0.890995	0.809908
hsa-miR-148a*	0.533111	0.575427	0.303991	0.455871	0.895026	0.303991	0.721474	0.427497	0.469804	0.330213	0.144071	0.402107	0.144071	0.461787	0.315009	0.258681
hsa-miR-148b	0.162067	0.0643222	0.858433	0.793919	0.4545	0.0643222	0.253613	0.936716	0.840011	0.658958	0.640749	0.331512	0.331512	0.753584	0.952863	0.919428
hsa-miR-148b*	0.693834	0.525524	0.500296	0.240035	0.343118	0.240035	0.632804	0.477417	0.308738	0.129479	0.0672527	0.00976899	0.00976899	0.0441735	0.427737	0.36635
hsa-miR-149	0.0125498	0.00236143	0.000308	0.487986	0.656114	0.00030796	0.00161142	0.997731	0.987877	0.929023	0.793919	0.868127	0.793919	0.98993	0.460287	0.244731
hsa-miR-149*	0.235155	0.0849855	0.0541241	0.16848	0.397618	0.0541241	0.22036	0.916262	0.767309	0.750709	0.664521	0.541352	0.541352	0.915878	0.856199	0.760423
hsa-miR-150	0.0117054	0.00169353	0.00115579	0.280058	0.38877	0.00115579	0.00600866	0.998378	0.988702	0.981397	0.954948	0.736269	0.736269	0.980908	0.472397	0.314858
hsa-miR-150*	0.450955	0.769763	0.785231	0.790116	0.775449	0.450955	0.860309	0.232691	0.551982	0.582689	0.29342	0.589982	0.232691	0.623227	0.603162	0.510928
hsa-miR-151-3p	0.139955	0.0408618	0.188517	0.605329	0.642392	0.0408618	0.178278	0.9599	0.861973	0.750709	0.509949	0.415844	0.415844	0.833533	0.590156	0.545118
hsa-miR-151-5p	0.0437215	0.0126292	0.022784	0.272237	0.351051	0.0126292	0.0627852	0.987699	0.957253	0.870197	0.696279	0.474982	0.474982	0.876874	0.454206	0.230188
hsa-miR-152	0.141897	0.0572888	0.683992	0.636796	0.375821	0.0572888	0.228737	0.943672	0.860045	0.865544	0.89312	0.615699	0.615699	0.947932	0.558215	0.514066
hsa-miR-153	0.164158	0.131358	0.0394085	0.995829	0.970354	0.0394085	0.173066	0.870283	0.837933	0.690199	0.521084	0.285096	0.285096	0.696937	0.676926	0.542964
hsa-miR-154	0.149802	0.772205	0.888079	0.712133	0.596321	0.149802	0.47392	0.230237	0.852195	0.768168	0.95727	0.751728	0.230237	0.618316	0.532081	0.469346
hsa-miR-154*	0.997639	0.992563	0.975099	0.89312	0.721089	0.721089	0.977768	0.00774302	0.00245722	0.000268166	0.660554	0.615699	0.000268166	0.00140297	0.323866	0.303617
hsa-miR-155	0.899098	0.992257	0.948225	0.849125	0.98015	0.849125	0.99535	0.00805786	0.102307	0.522298	0.244811	0.187166	0.00805786	0.0371497	0.263325	0.136764
hsa-miR-155*	0.456832	0.244944	0.236663	0.341889	1	0.236663	0.628836	0.757373	0.546107	0.281343	0.0910785	0.235848	0.0910785	0.33115	0.260323	0.290634
hsa-miR-15a	0.0898458	0.0330198	0.674641	0.688341	0.547232	0.0330198	0.147391	0.967636	0.911664	0.836189	0.727938	0.402107	0.402107	0.821938	0.983314	0.958226
hsa-miR-15a*	0.232691	0.566648	0.732897	0.448878	0.140173	0.140173	0.450222	0.436282	0.769763	0.582689	0.581965	0.241565	0.241565	0.637822	0.940836	0.924574
hsa-miR-15b	0.0417862	0.00883722	0.00713596	0.632847	0.429989	0.00713596	0.0332018	0.991414	0.959161	0.841246	0.585842	0.281774	0.281774	0.693642	0.912859	0.858951
hsa-miR-15b*	0.934628	0.865787	0.741845	0.613166	0.469787	0.469787	0.87329	0.136113	0.0664329	0.444814	0.185688	0.155187	0.0664329	0.259239	0.420143	0.379973
hsa-miR-16	0.0408392	0.0592427	0.0241039	0.347897	0.380095	0.0241039	0.111485	0.94174	0.960094	0.885909	0.845572	0.706183	0.706183	0.97451	0.650185	0.250544
hsa-miR-16-1*	0.882961	0.74476	0.478508	0.212723	0.0837157	0.0837157	0.310721	0.257796	0.11858	0.0368664	0.288026	0.159153	0.0368664	0.159127	0.428174	0.366924
hsa-miR-16-2*	0.985268	0.968687	0.96658	0.831158	0.459547	0.459547	0.866869	0.0321126	0.0151059	0.00402836	0.363195	0.323968	0.00402836	0.0194082	0.202892	0.180429
hsa-miR-17	0.997994	0.995818	0.983773	0.937383	0.859319	0.859319	0.996235	0.00438799	0.00209102	0.314349	0.175978	0.133155	0.00209102	0.0106654	0.040752	0.0190109
hsa-miR-17*	0.998763	0.996573	0.983002	0.945183	0.95102	0.945183	0.999645	0.00360606	0.00129585	0.000148364	0.116676	0.0242804	0.000148364	0.000753249	0.0440331	0.0481956
hsa-miR-181a	0.114249	0.788992	0.799118	0.617093	0.275231	0.114249	0.394218	0.213372	0.88748	0.853605	0.914784	0.60272	0.213372	0.591139	0.715267	0.306407
hsa-miR-181a*	0.842544	0.82519	0.595454	0.739743	0.759564	0.595454	0.939554	0.176979	0.159295	0.460038	0.617093	0.38877	0.159295	0.493733	0.91976	0.849459
hsa-miR-181a-2*	0.981212	0.943488	0.951115	0.95727	0.783501	0.783501	0.988605	0.0576699	0.0192334	0.801857	0.688341	0.305759	0.0192334	0.0879223	0.711974	0.639839
hsa-miR-181b	0.0868413	0.0900971	0.630492	0.562695	0.420513	0.0868413	0.322204	0.911199	0.914639	0.939019	0.759293	0.529757	0.529757	0.909364	0.769294	0.370802
hsa-miR-181c	0.153836	0.982604	0.946746	0.873358	0.596321	0.153836	0.481224	0.0179398	0.848188	0.765284	0.849125	0.524041	0.0179398	0.0832996	0.569382	0.509333
hsa-miR-181c*	0.369574	0.452356	0.662104	0.684371	0.808095	0.369574	0.792001	0.550541	0.633281	0.643175	0.692311	0.783501	0.550541	0.919774	0.445925	0.554119
hsa-miR-181d	0.220533	0.978555	0.972071	0.880057	0.677178	0.220533	0.603734	0.0220703	0.781865	0.747764	0.816451	0.434796	0.0220703	0.104474	0.428379	0.302685
hsa-miR-182	0.999389	0.997072	0.999079	0.993056	0.94148	0.94148	0.999602	0.00308812	0.000644896	0.000232662	4.57162e-05	0.00250934	4.57162e-05	0.000262491	0.00933437	0.00670875
hsa-miR-182*	0.838854	0.823021	0.668382	0.863115	0.565209	0.565209	0.927375	0.179161	0.16301	0.0889851	0.0189212	0.0448353	0.0189212	0.0861453	0.14478	0.238931
hsa-miR-183	1	0.999995	0.999946	0.998931	1	0.998931	1	6.23623e-06	5.16602e-07	2.1652e-07	5.45535e-06	0.0267015	2.1652e-07	9.67011e-07	0.00904019	0.00114253
hsa-miR-183*	0.967636	0.989866	0.983773	0.988361	0.932024	0.932024	0.999422	0.0105126	0.0330198	0.0427675	0.0149931	0.00230462	0.00230462	0.0114677	0.0329363	0.108048
hsa-miR-184	0.477417	0.31132	0.204513	0.136024	0.656114	0.136024	0.442041	0.691262	0.525524	0.812679	0.555045	0.214146	0.214146	0.593171	0.972093	0.967131
hsa-miR-185	0.0275077	0.0133039	0.0106318	0.562695	0.21156	0.0106318	0.0554992	0.987037	0.973215	0.914494	0.797709	0.571315	0.571315	0.93	0.547209	0.210088
hsa-miR-185*	0.799286	0.680984	0.726889	0.424836	0.235848	0.235848	0.628504	0.321772	0.202817	0.217036	0.104556	0.0652248	0.0652248	0.255155	0.427508	0.36585
hsa-miR-186	0.0488034	0.0251927	0.0116214	0.228376	0.175919	0.0116214	0.0587718	0.975349	0.952241	0.856027	0.644705	0.565209	0.565209	0.927375	0.0852312	0.0212133
hsa-miR-186*	0.344058	0.138044	0.0501181	0.0279062	0.00328882	0.00328882	0.0158896	0.863646	0.658749	0.447846	0.290715	0.288453	0.288453	0.702843	0.538711	0.484845
hsa-miR-187	0.829415	0.850198	0.640009	0.498915	0.351051	0.351051	0.774691	0.151812	0.17251	0.301429	0.139201	0.0369208	0.0369208	0.159502	0.426932	0.365936
hsa-miR-187*	0.00418234	0.215681	0.087812	0.0307433	0.960645	0.00418234	0.0204403	0.786492	0.996016	0.974112	0.852656	0.663071	0.663071	0.963346	0.933894	0.930223
hsa-miR-188-3p	0.610415	0.747306	0.534948	0.335944	0.145647	0.145647	0.463328	0.25524	0.392386	0.204513	0.391714	0.138389	0.138389	0.447357	0.905	0.87261
hsa-miR-188-5p	0.208655	0.0900971	0.690199	0.692311	0.767471	0.0900971	0.329773	0.911199	0.793686	0.605025	0.613166	0.375821	0.375821	0.798544	0.882384	0.834877
hsa-miR-18a	0.999945	0.999693	0.999773	0.997303	0.960645	0.960645	0.999856	0.000338965	6.06561e-05	2.12188e-06	6.19502e-06	1.29053e-07	1.29053e-07	6.64092e-07	0.0135742	0.00360681
hsa-miR-18a*	0.803458	0.672695	0.475415	0.524817	0.250369	0.250369	0.650872	0.330082	0.198622	0.0704997	0.081083	0.0448353	0.0448353	0.189235	0.428959	0.367972
hsa-miR-18b	0.999861	0.998985	0.999312	0.994053	0.970354	0.970354	0.999931	0.00109053	0.000150155	4.66922e-05	2.40779e-06	1.6272e-06	1.6272e-06	7.50578e-06	0.0162229	0.0149946
hsa-miR-18b*	0.726438	0.502008	0.252618	0.122392	0.0398067	0.0398067	0.174203	0.500928	0.276012	0.120537	0.0376906	0.078169	0.0376906	0.161676	0.428391	0.36681
hsa-miR-190	0.281219	0.157456	0.0501181	0.688341	0.347064	0.0501181	0.210394	0.84437	0.72142	0.750709	0.688341	0.736269	0.688341	0.970015	0.50657	0.531399
hsa-miR-190b	0.179161	0.11249	0.0715032	0.448878	0.743963	0.0715032	0.276923	0.889002	0.823021	0.765284	0.731878	0.480226	0.480226	0.880204	0.605113	0.550956
hsa-miR-191	0.62156	0.469804	0.281343	0.163012	0.10112	0.10112	0.35866	0.533111	0.381217	0.200438	0.0739156	0.0106761	0.0106761	0.055646	0.429012	0.36743
hsa-miR-191*	0.0389862	0.0107551	0.0232177	0.601419	0.459547	0.0107551	0.055899	0.989536	0.96192	0.904735	0.747584	0.469787	0.469787	0.87329	0.977557	0.97133
hsa-miR-192	0.0467287	0.885751	0.961784	0.91179	0.759564	0.0467287	0.194488	0.115992	0.954288	0.865544	0.644705	0.316573	0.115992	0.396452	0.850606	0.517941
hsa-miR-192*	0.40417	0.303602	0.225635	0.0681746	0.0770992	0.0681746	0.268852	0.698952	0.598733	0.714775	0.624961	0.713602	0.598733	0.941374	0.946122	0.819661
hsa-miR-193a-3p	0.991902	0.971757	0.885909	0.797709	0.4545	0.4545	0.863271	0.0289914	0.00833914	0.494047	0.332996	0.0872064	0.00833914	0.0382074	0.246011	0.0466601
hsa-miR-193a-5p	0.0148396	0.0151059	0.0022431	0.00327585	0.0958508	0.0022431	0.0112923	0.985268	0.985639	0.977929	0.869969	0.656114	0.656114	0.961243	0.400852	0.120732
hsa-miR-193b	0.00629535	0.00148452	0.0332861	0.00930592	0.799823	0.00148452	0.00737049	0.998581	0.99397	0.964227	0.91179	0.841937	0.841937	0.994909	0.832917	0.801134
hsa-miR-193b*	0.0153291	0.00541303	0.00402836	0.00912218	0.0018554	0.0018554	0.00935304	0.994761	0.98516	0.998476	0.980993	0.824864	0.824864	0.993413	0.462186	0.302857
hsa-miR-194	0.0399059	0.198622	0.841246	0.688341	0.721089	0.0399059	0.174525	0.803458	0.961014	0.932442	0.827507	0.691548	0.691548	0.971037	0.970186	0.895688
hsa-miR-194*	0.506795	0.293438	0.188517	0.0681746	0.0945718	0.0681746	0.268852	0.709079	0.496138	0.288789	0.123854	0.496266	0.123854	0.416705	0.861549	0.649862
hsa-miR-195	0.000692	4.15e-05	2.37e-06	5.25e-05	0.0634099	2.36832e-06	1.06836e-05	0.999962	0.999363	0.997177	0.989638	0.885979	0.885979	0.997805	0.00694947	0.0016035
hsa-miR-195*	0.197068	0.120134	0.0470741	0.0202858	0.0997793	0.0202858	0.0981051	0.88142	0.805214	0.563553	0.632847	0.298731	0.298731	0.714374	0.655541	0.609356
hsa-miR-196a	0.998448	0.993705	0.996627	0.97933	0.895026	0.895026	0.998236	0.00656842	0.00162151	0.858433	0.66849	0.791625	0.00162151	0.00831879	0.468044	0.263771
hsa-miR-196a*	0.632604	0.395192	0.319594	0.159439	0.102476	0.102476	0.361362	0.607614	0.370147	0.171485	0.532315	0.199036	0.171485	0.515393	0.429816	0.368481
hsa-miR-196b	0.993845	0.969474	0.977929	0.937383	0.904153	0.904153	0.9986	0.0313129	0.00635122	0.435759	0.601419	0.371589	0.00635122	0.0298554	0.596902	0.181953
hsa-miR-197	0.105749	0.0473176	0.0269177	0.298879	0.642392	0.0269177	0.121537	0.953525	0.895907	0.86082	0.664521	0.791625	0.664521	0.963707	0.921531	0.918366
hsa-miR-198	0.17051	0.0535126	0.0106318	0.00590086	0.113911	0.00590086	0.0274746	0.947404	0.83162	0.601835	0.41141	0.62228	0.41141	0.830371	0.691503	0.412262
hsa-miR-199a-5p	0.0457124	0.0215768	0.00321371	0.0054102	0.0496826	0.00321371	0.0156272	0.978907	0.95529	0.927281	0.876721	0.55916	0.55916	0.924314	0.1142	0.139051
hsa-miR-199b-3p	0.0153291	0.00763148	0.00191563	0.00327585	0.0643117	0.00191563	0.00959702	0.992594	0.98516	0.929023	0.849125	0.553168	0.553168	0.921382	0.0985905	0.157256
hsa-miR-199b-5p	0.986696	0.995818	0.987313	0.917742	0.62228	0.62228	0.950308	0.00438799	0.013651	0.617772	0.905698	0.60272	0.00438799	0.0213137	0.990251	0.987015
hsa-miR-19a	0.9997	0.996746	0.996627	0.972084	0.913361	0.913361	0.998919	0.0034271	0.000319822	1.88803e-05	3.43463e-05	0.0106761	1.88803e-05	9.13795e-05	0.0359987	0.00622208
hsa-miR-19a*	0.412898	0.293438	0.106584	0.0382732	0.0161351	0.0161351	0.0765566	0.709079	0.590014	0.608213	0.418094	0.331512	0.331512	0.753584	0.538736	0.486933
hsa-miR-19b	0.997822	0.992257	0.985251	0.929203	0.791625	0.791625	0.9897	0.00805786	0.0022685	0.000419702	0.00312303	0.0496826	0.000419702	0.0023277	0.051481	0.00854826
hsa-miR-19b-1*	0.84437	0.932542	0.925518	0.856165	0.904153	0.84437	0.995072	0.0687473	0.157456	0.363065	0.214912	0.259451	0.0687473	0.26982	0.0688362	0.150831
hsa-miR-19b-2*	0.719057	0.641819	0.633667	0.566533	0.309327	0.309327	0.728352	0.361022	0.283423	0.391503	0.157674	0.140173	0.140173	0.450222	0.360512	0.333808
hsa-miR-200a	0.230237	0.138044	0.974112	0.883366	0.95102	0.138044	0.446521	0.863646	0.772205	0.576307	0.994053	0.990031	0.576307	0.931626	0.97452	0.972628
hsa-miR-200a*	0.974807	0.973926	0.943721	0.856165	0.501716	0.501716	0.893751	0.0267848	0.0257424	0.99459	0.968119	0.932024	0.0257424	0.116782	0.75087	0.752628
hsa-miR-200b	0.0184953	0.98516	0.979706	0.945183	0.970354	0.0184953	0.0848304	0.0153291	0.98206	0.953917	0.995829	1	0.0153291	0.0730358	0.979244	0.976577
hsa-miR-200b*	0.465652	0.895907	0.940608	0.950159	0.816442	0.465652	0.870875	0.105749	0.537288	0.997429	0.982594	0.98015	0.105749	0.372096	0.932567	0.930251
hsa-miR-200c	0.110806	0.0448201	0.988585	0.923549	0.960645	0.0448201	0.188806	0.955992	0.890894	0.753645	0.574233	0.583701	0.574233	0.930821	0.749682	0.607363
hsa-miR-200c*	0.270717	0.168673	0.444814	0.193728	0.0719397	0.0719397	0.277817	0.833227	0.731886	0.544464	0.335944	0.721089	0.335944	0.758093	0.856674	0.83969
hsa-miR-202	0.04471	0.033685	0.0113675	0.00141298	0.000569	0.000568935	0.00292917	0.96698	0.956278	0.831069	0.720043	0.529757	0.529757	0.909364	0.680334	0.254418
hsa-miR-202*	0.815689	0.731886	0.475415	0.401495	0.268821	0.268821	0.675938	0.270717	0.186319	0.178929	0.0672527	0.0238961	0.0238961	0.110402	0.407694	0.324576
hsa-miR-203	0.99977	0.999776	0.996909	0.993056	0.913361	0.913361	0.998919	0.000249173	0.00024646	2.72186e-05	0.00368539	0.775449	2.72186e-05	0.00013396	0.441707	0.269129
hsa-miR-204	0.000307	0.0371526	0.0184115	0.532315	0.816442	0.000306782	0.00160166	0.96356	0.999723	0.999964	0.999611	0.990031	0.96356	0.999871	0.119951	0.108459
hsa-miR-205	0.833227	0.630426	0.441789	0.996604	0.932024	0.441789	0.853684	0.372435	0.168673	0.999946	0.999312	0.98015	0.168673	0.511321	0.829625	0.768838
hsa-miR-206	0.409986	0.192417	0.729897	0.543637	0.268821	0.192417	0.556575	0.809627	0.592923	0.674641	0.680401	0.3674	0.3674	0.790852	0.873837	0.685407
hsa-miR-208a	0.618783	0.361913	0.158942	0.0994897	0.0680322	0.0680322	0.268512	0.640818	0.384	0.311743	0.312811	0.143802	0.143802	0.459569	0.429852	0.368363
hsa-miR-208b	0.607614	0.342948	0.351954	0.394959	0.355077	0.342948	0.76401	0.659732	0.395192	0.180822	0.150759	0.0599123	0.0599123	0.241274	0.428048	0.366461
hsa-miR-20a	0.998704	0.991942	0.983002	0.970129	0.799823	0.799823	0.990672	0.00838143	0.00135657	0.000107515	0.150759	0.0416313	0.000107515	0.000559595	0.0185449	0.00688608
hsa-miR-20a*	0.936716	0.968687	0.925518	0.896312	0.743963	0.743963	0.982331	0.0321126	0.0643222	0.411933	0.159439	0.0504112	0.0321126	0.14457	0.168442	0.127298
hsa-miR-20b	0.289186	0.986107	0.961784	0.880057	0.767471	0.289186	0.703434	0.0143608	0.713478	0.515993	0.327148	0.474982	0.0143608	0.0692999	0.15625	0.0300344
hsa-miR-20b*	0.775515	0.742204	0.478508	0.252096	0.110952	0.110952	0.383197	0.257796	0.226714	0.103933	0.21055	0.0803478	0.0803478	0.303264	0.428575	0.367162
hsa-miR-21	0.998076	0.997226	0.987959	0.942626	0.868127	0.868127	0.996827	0.00292785	0.00200636	0.00461552	0.0602251	0.153237	0.00200636	0.0099489	0.0373722	0.0124168
hsa-miR-21*	0.998155	0.994476	0.977008	0.89312	0.677178	0.677178	0.967331	0.00577307	0.00192433	0.000419702	0.179817	0.474982	0.000419702	0.0023277	0.101615	0.0142969
hsa-miR-210	0.999737	0.999308	0.995683	0.989638	0.990031	0.989638	0.999991	0.000749191	0.000281284	0.000609576	0.296141	0.105236	0.000281284	0.00146681	0.0321523	0.0433058
hsa-miR-211	0.835115	0.700074	0.608213	0.95727	0.922651	0.608213	0.944485	0.30263	0.166773	0.145354	0.296141	0.097145	0.097145	0.349165	0.216188	0.222818
hsa-miR-212	0.145822	0.0507939	0.0121423	0.0139288	0.073966	0.0121423	0.0615681	0.950091	0.856148	0.851166	0.617093	0.596321	0.596321	0.940383	0.707504	0.702152
hsa-miR-214	0.0143608	0.00427901	0.00042	0.00602912	0.0933077	0.000419702	0.0023277	0.995867	0.986107	0.986646	0.950159	0.932024	0.932024	0.999422	0.0983201	0.0838801
hsa-miR-214*	0.0253764	0.0147321	0.00312189	0.00841685	0.0582277	0.00312189	0.0153538	0.985635	0.975309	0.985959	0.908761	0.808095	0.808095	0.991616	0.118061	0.121291
hsa-miR-215	0.138027	0.917555	0.853605	0.849125	0.596321	0.138027	0.446185	0.0838957	0.863887	0.879286	0.735813	0.429989	0.0838957	0.311421	0.979178	0.915238
hsa-miR-216a	0.599177	0.386789	0.164242	0.0627892	0.0136195	0.0136195	0.0669548	0.616	0.403646	0.184644	0.123854	0.0468595	0.0468595	0.194931	0.431574	0.369449
hsa-miR-216b	0.797183	0.691937	0.487816	0.226092	0.0496826	0.0496826	0.20818	0.31079	0.204932	0.113413	0.0821495	0.153237	0.0821495	0.306493	0.429126	0.367603
hsa-miR-217	0.556325	0.332275	0.137264	0.0406762	0.0250651	0.0250651	0.115189	0.670373	0.446565	0.200438	0.055345	0.163208	0.055345	0.224448	0.42957	0.368017
hsa-miR-218	0.00629535	0.00989905	0.00449298	0.820153	0.642392	0.00449298	0.0215987	0.990375	0.99397	0.991927	0.942626	0.691548	0.691548	0.971037	0.485123	0.251227
hsa-miR-218-1*	0.761974	0.507883	0.460038	0.230676	0.0565847	0.0565847	0.227851	0.495055	0.240321	0.0866498	0.029297	0.0156018	0.0156018	0.0742626	0.429048	0.367472
hsa-miR-218-2*	0.905942	0.752368	0.494047	0.214912	0.0607705	0.0607705	0.244092	0.250158	0.095402	0.0509013	0.103272	0.0297909	0.0297909	0.136792	0.427892	0.366433
hsa-miR-219-1-3p	0.946487	0.83162	0.671514	0.378884	0.112423	0.112423	0.38557	0.16838	0.0490347	0.0299742	0.00987556	0.0200076	0.00987556	0.0442843	0.426797	0.364938
hsa-miR-219-2-3p	0.748041	0.624701	0.432755	0.282698	0.0719397	0.0719397	0.277817	0.378169	0.254318	0.105253	0.0302549	0.0468595	0.0302549	0.138884	0.428556	0.367073
hsa-miR-219-5p	0.471534	0.967075	0.902723	0.680401	0.449503	0.449503	0.859931	0.0337513	0.531407	0.525456	0.344885	0.384411	0.0337513	0.149565	0.372813	0.12462
hsa-miR-22	0.0190622	0.0034582	0.000634	5.25e-05	0.285096	5.25052e-05	0.000292499	0.996666	0.981505	0.912583	0.743667	0.397618	0.397618	0.8183	0.305951	0.0106507
hsa-miR-22*	0.0267848	0.00577488	0.00461552	0.382069	0.180345	0.00461552	0.0220116	0.994408	0.973926	0.949681	0.782473	0.490868	0.490868	0.887178	0.146702	0.0202625
hsa-miR-220a	0.853318	0.779467	0.560368	0.421458	0.247404	0.247404	0.644878	0.222942	0.148447	0.0448825	0.0887791	0.153237	0.0448825	0.189486	0.427378	0.365553
hsa-miR-220b	0.538933	0.463977	0.380018	0.247223	0.0709449	0.0709449	0.275376	0.538933	0.463977	0.368678	0.19992	0.375821	0.19992	0.567953	0.434477	0.37319
hsa-miR-220c	0.646258	0.45816	0.338289	0.357028	0.116938	0.116938	0.39946	0.544743	0.356458	0.173328	0.111165	0.0455014	0.0455014	0.191244	0.427717	0.365632
hsa-miR-221	0.0929091	0.0280267	0.00696289	0.462918	0.95102	0.00696289	0.0325398	0.972557	0.90863	0.934119	0.793919	0.759564	0.759564	0.984994	0.600782	0.613731
hsa-miR-221*	0.0944628	0.0371526	0.00731239	0.747584	0.677178	0.00731239	0.0339537	0.96356	0.907091	0.927281	0.770927	0.596321	0.596321	0.940383	0.53562	0.564099
hsa-miR-222	0.0179398	0.0107551	0.00269365	0.498915	0.932024	0.00269365	0.0130993	0.989536	0.982604	0.98221	0.899473	0.583701	0.583701	0.935137	0.442647	0.429287
hsa-miR-222*	0.662404	0.630426	0.652656	0.347897	0.19661	0.19661	0.563476	0.372435	0.340268	0.158942	0.242415	0.173742	0.158942	0.492515	0.425323	0.364147
hsa-miR-223	0.00045	0.0022685	0.820648	0.664521	0.60272	0.000450283	0.00242789	0.997822	0.999589	0.997429	0.973983	0.98015	0.973983	0.999944	0.686025	0.56584
hsa-miR-223*	0.0380801	0.0730397	0.0223566	0.038863	0.262542	0.0223566	0.105253	0.92809	0.962812	0.934119	0.883366	0.824864	0.824864	0.993413	0.358923	0.200066
hsa-miR-224	0.268114	0.997072	0.989191	0.940026	0.841937	0.268114	0.674012	0.00308812	0.73448	0.481605	0.880057	0.841937	0.00308812	0.0150037	0.457579	0.198915
hsa-miR-23a	0.0795878	0.0323638	0.86082	0.67246	0.320252	0.0323638	0.146053	0.968283	0.921819	0.923734	0.731878	0.375821	0.375821	0.798544	0.621056	0.49304
hsa-miR-23a*	0.0740501	0.0196866	0.699465	0.632847	0.529757	0.0196866	0.0897519	0.980767	0.927298	0.776751	0.954948	0.824864	0.776751	0.987568	0.413544	0.289905
hsa-miR-23b	0.00713901	0.00135656	0.000562	0.000119	0.265665	0.000118612	0.000605111	0.998704	0.99315	0.979706	0.929203	0.791625	0.791625	0.9897	0.145257	0.0462907
hsa-miR-23b*	0.00504738	0.00118069	0.00012	5.46e-06	0.189489	5.45535e-06	2.59586e-05	0.998874	0.99518	0.984522	0.93197	0.736269	0.736269	0.980908	0.0625866	0.00716739
hsa-miR-24	0.0687473	0.0140047	0.804583	0.621025	0.347064	0.0140047	0.0680792	0.986349	0.932542	0.89236	0.720043	0.434796	0.434796	0.848774	0.459574	0.342319
hsa-miR-24-1*	0.0173956	0.0113553	0.00696289	0.632847	0.256392	0.00696289	0.0325398	0.988948	0.983138	0.956629	0.869969	0.728644	0.728644	0.979399	0.283909	0.170499
hsa-miR-24-2*	0.564974	0.513761	0.432755	0.280058	0.1494	0.1494	0.470418	0.489178	0.437905	0.210718	0.129832	0.0250651	0.0250651	0.115189	0.427548	0.366135
hsa-miR-25	0.996148	0.98516	0.923734	0.834791	0.635626	0.635626	0.954725	0.0153291	0.00399068	0.380018	0.309992	0.159153	0.00399068	0.0192784	0.0236629	0.0411778
hsa-miR-25*	0.894845	0.742204	0.853605	0.866554	0.642392	0.642392	0.957011	0.260361	0.106597	0.072517	0.16848	0.0321849	0.0321849	0.145124	0.105563	0.196628
hsa-miR-26a	0.00277356	0.00118069	0.000156	0.000254	0.0565847	0.000156263	0.000780091	0.998874	0.997375	0.981397	0.917742	0.649221	0.649221	0.959368	0.00936372	0.00365914
hsa-miR-26a-1*	0.415813	0.490273	0.856027	0.609245	0.298731	0.298731	0.714374	0.512657	0.587102	0.43877	0.692311	0.507218	0.43877	0.850935	0.482068	0.442613
hsa-miR-26a-2*	0.286522	0.34833	0.617772	0.498915	0.728644	0.286522	0.700177	0.654365	0.716134	0.894472	0.735813	0.425227	0.425227	0.841287	0.434821	0.453796
hsa-miR-26b	0.00277356	0.00236143	0.417844	0.574233	0.238692	0.00236143	0.0118823	0.997731	0.997375	0.983002	0.89312	0.706183	0.706183	0.97451	0.074564	0.00946854
hsa-miR-26b*	0.764258	0.59583	0.391503	0.578096	0.698832	0.391503	0.81246	0.407077	0.238026	0.232215	0.126816	0.0271249	0.0271249	0.122047	0.368558	0.294969
hsa-miR-27a	0.139955	0.0473176	0.904735	0.67643	0.420513	0.0473176	0.195753	0.953525	0.861973	0.853605	0.67643	0.496266	0.496266	0.890518	0.987125	0.980302
hsa-miR-27a*	0.805526	0.61608	0.35749	0.145722	0.0582277	0.0582277	0.2323	0.386802	0.196542	0.178929	0.137605	0.0422556	0.0422556	0.181603	0.428987	0.367515
hsa-miR-27b	0.00838143	0.00102287	0.000148	0.000485	0.268821	0.000148364	0.000753249	0.999026	0.991942	0.946746	0.91179	0.751728	0.751728	0.983651	0.125943	0.0565586
hsa-miR-27b*	0.576449	0.321731	0.276437	0.126816	0.384411	0.126816	0.422733	0.680885	0.426413	0.264379	0.115279	0.0896036	0.0896036	0.328685	0.428154	0.367216
hsa-miR-28-3p	0.31079	0.11551	0.0407276	0.0199374	0.124816	0.0199374	0.0972476	0.886006	0.691937	0.463102	0.254557	0.17812	0.17812	0.52985	0.944295	0.934009
hsa-miR-28-5p	0.0457124	0.0201475	0.592263	0.398219	0.312932	0.0201475	0.0976773	0.980313	0.95529	0.918253	0.797709	0.841937	0.797709	0.990195	0.313707	0.0941952
hsa-miR-296-3p	0.607614	0.75739	0.662104	0.385269	0.155187	0.155187	0.483421	0.245116	0.395192	0.212812	0.191695	0.159153	0.159153	0.493402	0.430446	0.368642
hsa-miR-296-5p	0.0588427	0.0764997	0.490929	0.71609	0.698832	0.0588427	0.238824	0.924665	0.94233	0.823276	0.581965	0.227494	0.227494	0.615106	0.808466	0.817637
hsa-miR-297	0.492117	0.572503	0.377169	0.161218	0.323968	0.161218	0.496572	0.430423	0.510822	0.271578	0.105853	0.13488	0.105853	0.372499	0.428103	0.366746
hsa-miR-298	0.893403	0.917555	0.744809	0.459388	0.161169	0.161169	0.496126	0.0838957	0.108052	0.0975076	0.0537898	0.0231436	0.0231436	0.108632	0.426444	0.365182
hsa-miR-299-3p	0.0520214	0.0129633	0.0665866	0.581965	0.224768	0.0129633	0.0641414	0.987371	0.949065	0.870197	0.751494	0.642392	0.642392	0.957011	0.594966	0.526454
hsa-miR-299-5p	0.0853611	0.0440081	0.948225	0.782473	0.535527	0.0440081	0.186742	0.956794	0.916104	0.990344	0.968119	0.877013	0.877013	0.99736	0.561531	0.544599
hsa-miR-29a	0.0636786	0.013651	0.00513245	0.613166	0.474982	0.00513245	0.0246994	0.986696	0.937552	0.856027	0.774786	0.51838	0.51838	0.903149	0.482669	0.124865
hsa-miR-29a*	0.305343	0.777058	0.683992	0.636796	0.95102	0.305343	0.722176	0.225363	0.69737	0.569928	0.296141	0.078169	0.078169	0.297734	0.368919	0.26226
hsa-miR-29b	0.100824	0.97977	0.904735	0.917742	0.663071	0.100824	0.357618	0.0208319	0.900788	0.874778	0.876721	0.535527	0.0208319	0.100877	0.862926	0.813774
hsa-miR-29b-1*	0.0531225	0.0516894	0.435759	0.502582	0.583701	0.0516894	0.2136	0.949206	0.947979	0.894472	0.664521	0.371589	0.371589	0.79494	0.537355	0.278498
hsa-miR-29b-2*	0.291859	0.157456	0.046335	0.144071	0.147513	0.046335	0.19359	0.84437	0.710814	0.576307	0.296141	0.161169	0.161169	0.496126	0.687683	0.63705
hsa-miR-29c	0.0134347	0.00169353	0.000182	0.652625	0.375821	0.000182045	0.00104089	0.998378	0.987013	0.975099	0.952577	0.721089	0.721089	0.977768	0.267611	0.0582611
hsa-miR-29c*	0.0158293	0.00413295	0.00330767	0.0010686	0.0380524	0.0010686	0.00535939	0.996009	0.984671	0.986646	0.940026	0.713602	0.713602	0.97617	0.0574076	0.0350925
hsa-miR-300	0.904598	0.788992	0.627315	0.357028	0.140173	0.140173	0.450222	0.213372	0.0967585	0.0735411	0.0376906	0.0511492	0.0376906	0.161676	0.427325	0.365903
hsa-miR-301a	0.38392	0.967075	0.956629	0.942626	0.728644	0.38392	0.804729	0.0337513	0.618958	0.472328	0.19992	0.165269	0.0337513	0.149565	0.347661	0.0261958
hsa-miR-301b	0.961393	0.951197	0.943721	0.89312	0.743963	0.743963	0.982331	0.0498619	0.0393487	0.0656334	0.29342	0.128095	0.0393487	0.166777	0.200549	0.163292
hsa-miR-302a	0.984126	0.975983	0.989777	0.937383	0.670092	0.670092	0.965451	0.0246908	0.0162688	0.0153403	0.566533	0.474982	0.0153403	0.0731814	0.337249	0.167851
hsa-miR-302a*	0.757373	0.607423	0.363065	0.318497	0.677178	0.318497	0.737953	0.39547	0.244944	0.214918	0.103272	0.0422556	0.0422556	0.181603	0.336582	0.259818
hsa-miR-302b	0.907275	0.739639	0.943721	0.873358	0.68433	0.68433	0.969187	0.262936	0.0940576	0.145354	0.344885	0.496266	0.0940576	0.338093	0.321226	0.179198
hsa-miR-302b*	0.442147	0.321731	0.247999	0.307189	0.571315	0.247999	0.645523	0.680885	0.560786	0.394397	0.617093	0.253365	0.253365	0.654317	0.184786	0.269103
hsa-miR-302c	0.968283	0.885751	0.898637	0.820153	0.609179	0.609179	0.945406	0.115992	0.0323638	0.110646	0.157674	0.110952	0.0323638	0.146053	0.272601	0.235401
hsa-miR-302c*	0.635349	0.364651	0.188517	0.385269	0.189489	0.188517	0.548635	0.638087	0.367396	0.186575	0.126816	0.0908237	0.0908237	0.330765	0.427958	0.36686
hsa-miR-302d	0.68868	0.858103	0.833637	0.648663	0.635626	0.635626	0.954725	0.143852	0.313909	0.363065	0.509949	0.713602	0.143852	0.460846	0.44095	0.309941
hsa-miR-302d*	0.77994	0.691937	0.528617	0.350925	0.169459	0.169459	0.513548	0.31079	0.222267	0.0799042	0.0195938	0.00561095	0.00561095	0.0264253	0.426303	0.364748
hsa-miR-30a	0.000538	0.000102	0.00402836	0.7863	0.541352	0.000101655	0.000520633	0.999906	0.999507	0.999583	0.991987	0.960645	0.960645	0.999856	0.0881993	0.0596895
hsa-miR-30a*	0.0002	5.53e-05	0.00197784	0.727938	0.397618	5.53279e-05	0.000317938	0.99995	0.999822	0.999861	0.998468	0.970354	0.970354	0.999931	0.0614443	0.0365427
hsa-miR-30b	0.0105126	0.0196866	0.70561	0.660554	0.384411	0.0105126	0.0553828	0.980767	0.989866	0.940608	0.947694	0.799823	0.799823	0.990672	0.189689	0.0662152
hsa-miR-30b*	0.109106	0.030451	0.0113675	0.00256978	0.0369208	0.00256978	0.0125582	0.970168	0.89258	0.768168	0.684371	0.62228	0.62228	0.950308	0.556673	0.445946
hsa-miR-30c	0.0134347	0.00245722	0.00340381	0.00100898	0.0719397	0.00100898	0.00507008	0.997639	0.987013	0.996014	0.970129	0.824864	0.824864	0.993413	0.0260135	0.00580317
hsa-miR-30c-1*	0.0883362	0.0230775	0.011118	0.00276676	0.250369	0.00276676	0.0137865	0.977431	0.913159	0.799118	0.747584	0.721089	0.721089	0.977768	0.677944	0.646533
hsa-miR-30c-2*	0.0055236	0.00696946	0.00100118	0.29342	0.256392	0.00100118	0.0050288	0.993241	0.994718	0.960529	0.990847	0.895026	0.895026	0.998236	0.0349781	0.0145071
hsa-miR-30d	0.0380801	0.0900971	0.735889	0.491617	0.359144	0.0380801	0.162638	0.911199	0.962812	0.881513	0.942626	0.728644	0.728644	0.979399	0.354427	0.119075
hsa-miR-30d*	0.0992121	0.0800654	0.0299742	0.0832269	0.0369208	0.0299742	0.13821	0.921135	0.902386	0.717815	0.805249	0.571315	0.571315	0.93	0.289297	0.222504
hsa-miR-30e	0.0389862	0.0544403	0.836189	0.759293	0.459547	0.0389862	0.166125	0.946487	0.96192	0.910652	0.902602	0.583701	0.583701	0.935137	0.87752	0.833626
hsa-miR-30e*	0.00871383	0.0174954	0.00540754	0.00232546	0.278486	0.00232546	0.011549	0.982921	0.991619	0.989191	0.977607	0.932024	0.932024	0.999422	0.0666052	0.0387946
hsa-miR-31	0.00629535	0.82949	0.997889	0.990847	1	0.00629535	0.0296682	0.172653	0.99397	0.979706	0.984132	0.913361	0.172653	0.518774	0.964901	0.9674
hsa-miR-31*	0.194786	0.672695	0.998476	0.97933	0.816442	0.194786	0.560935	0.330082	0.807483	0.636839	0.988361	0.94148	0.330082	0.751784	0.895928	0.915462
hsa-miR-32	0.85507	0.950138	0.846239	0.797709	0.4545	0.4545	0.863271	0.0509346	0.146682	0.478508	0.551233	0.224768	0.0509346	0.21255	0.681907	0.332627
hsa-miR-32*	0.922324	0.951197	0.9087	0.696279	0.663071	0.663071	0.963346	0.0498619	0.078865	0.472328	0.338908	0.677178	0.0498619	0.209561	0.653497	0.595257
hsa-miR-320	0.0143608	0.0101786	0.00584191	0.00149196	0.0541963	0.00149196	0.0074272	0.990101	0.986107	0.925518	0.808998	0.628922	0.628922	0.95275	0.349068	0.103458
hsa-miR-323-3p	0.795068	0.647484	0.894472	0.959543	0.721089	0.647484	0.958162	0.355346	0.207059	0.0866498	0.142434	0.62228	0.0866498	0.321825	0.413137	0.346672
hsa-miR-323-5p	0.518512	0.540229	0.569928	0.41141	0.136625	0.136625	0.443591	0.462712	0.484415	0.245707	0.115279	0.0347456	0.0347456	0.153243	0.429594	0.367987
hsa-miR-324-3p	0.0727024	0.0158742	0.00540754	0.00103843	0.19661	0.00103843	0.00521698	0.984513	0.928631	0.804583	0.640749	0.439651	0.439651	0.852289	0.480321	0.237499
hsa-miR-324-5p	0.119522	0.0401003	0.70561	0.838404	0.799823	0.0401003	0.175282	0.960651	0.88225	0.726889	0.723992	0.444553	0.444553	0.855539	0.968841	0.964641
hsa-miR-325	0.68868	0.484415	0.365867	0.166643	0.0792519	0.0792519	0.299713	0.518512	0.313909	0.121997	0.149066	0.199036	0.121997	0.408937	0.41494	0.343169
hsa-miR-326	0.0267848	0.0192334	0.0259534	0.338908	0.253365	0.0192334	0.0879223	0.981212	0.973926	0.898637	0.684371	0.990031	0.684371	0.969392	0.243792	0.14353
hsa-miR-328	0.00805787	0.00541303	0.00231367	0.332996	0.94148	0.00231367	0.0115105	0.994761	0.992257	0.981397	0.972084	0.94148	0.94148	0.999602	0.188605	0.145876
hsa-miR-329	0.409986	0.82949	0.714775	0.692311	0.375821	0.375821	0.798544	0.172653	0.592923	0.649499	0.445402	0.209001	0.172653	0.518774	0.84329	0.809228
hsa-miR-330-3p	0.04471	0.0151059	0.0101624	0.109818	0.351051	0.0101624	0.0532232	0.985268	0.956278	0.848711	0.680401	0.351051	0.351051	0.774691	0.424489	0.29833
hsa-miR-330-5p	0.777733	0.641819	0.414885	0.189677	0.115416	0.115416	0.395733	0.361022	0.224485	0.0987699	0.070048	0.0166844	0.0166844	0.0783847	0.428464	0.366976
hsa-miR-331-3p	0.176979	0.0622568	0.589072	0.660554	0.469787	0.0622568	0.247323	0.938759	0.82519	0.790824	0.517361	0.224768	0.224768	0.611556	0.77107	0.599323
hsa-miR-331-5p	0.726438	0.70546	0.490929	0.40809	0.163208	0.163208	0.500317	0.297229	0.276012	0.204513	0.0779479	0.0124957	0.0124957	0.0624296	0.428065	0.366587
hsa-miR-335	0.0260744	0.0129633	0.0159857	0.424836	0.670092	0.0129633	0.0641414	0.987371	0.974624	0.920101	1	1	0.920101	0.999056	0.238736	0.278997
hsa-miR-335*	0.453893	0.82519	0.723872	0.747584	0.98015	0.453893	0.862114	0.176979	0.549045	0.77959	0.977607	0.816442	0.176979	0.528123	0.976831	0.982537
hsa-miR-337-3p	0.96892	0.935076	0.995336	0.975824	0.960645	0.935076	0.999464	0.0661838	0.0317171	0.741845	0.459388	0.20647	0.0317171	0.143039	0.354585	0.444168
hsa-miR-337-5p	0.99713	0.988295	0.968843	0.89312	0.663071	0.663071	0.963346	0.0121226	0.00298127	0.000562323	0.562695	0.656114	0.000562323	0.00290324	0.447182	0.290053
hsa-miR-338-3p	0.00262511	0.00209102	0.0264322	0.609245	0.480226	0.00209102	0.0106654	0.997994	0.997518	0.994972	0.989638	0.913361	0.913361	0.998919	0.367664	0.0417928
hsa-miR-338-5p	0.41873	0.200714	0.101329	0.0394601	0.00909263	0.00909263	0.0407255	0.801378	0.584187	0.696382	0.466461	0.265665	0.265665	0.67228	0.56985	0.522064
hsa-miR-339-3p	0.361022	0.22006	0.351954	0.152466	0.0749978	0.0749978	0.285408	0.782135	0.641819	0.506563	0.307189	0.384411	0.307189	0.724545	0.813979	0.800224
hsa-miR-339-5p	0.673013	0.522583	0.351954	0.274828	0.171589	0.171589	0.516795	0.480358	0.329627	0.1572	0.259527	0.227494	0.1572	0.486663	0.429161	0.368043
hsa-miR-33a	0.143852	0.96541	0.914494	0.997303	0.94148	0.143852	0.460846	0.0354428	0.858103	0.833637	0.601419	0.256392	0.0354428	0.15488	0.382506	0.425647
hsa-miR-33a*	0.842544	0.710814	0.528617	0.272237	0.123205	0.123205	0.414675	0.291859	0.159295	0.120537	0.0800273	0.259451	0.0800273	0.302326	0.427942	0.366511
hsa-miR-33b	0.42165	0.400823	0.175182	0.119508	0.0607705	0.0607705	0.244092	0.601995	0.58127	0.668382	0.617093	0.312932	0.312932	0.732243	0.505269	0.445411
hsa-miR-33b*	0.291859	0.83162	0.76239	0.605329	0.425227	0.291859	0.706687	0.17051	0.710814	0.500296	0.226092	0.10112	0.10112	0.35866	0.70989	0.397771
hsa-miR-340	0.147805	0.0664329	0.717815	0.790116	0.469787	0.0664329	0.259239	0.934628	0.854178	0.823276	0.581965	0.359144	0.359144	0.782077	0.781597	0.575799
hsa-miR-340*	0.9235	0.918991	0.923734	0.856165	0.565209	0.565209	0.927375	0.082445	0.0776765	0.687099	0.401495	0.121611	0.0776765	0.295919	0.893935	0.825535
hsa-miR-342-3p	0.102452	0.0274426	0.0108728	0.221572	0.0565847	0.0108728	0.0564818	0.973133	0.899176	0.720847	0.790116	0.808095	0.720847	0.977283	0.337391	0.1267
hsa-miR-342-5p	0.00940563	0.00265765	0.00767555	0.00123072	0.0590648	0.00123072	0.0063472	0.997444	0.990945	0.973103	0.942626	0.783501	0.783501	0.988605	0.125081	0.0402291
hsa-miR-345	0.686091	0.694657	0.940608	0.808998	0.628922	0.628922	0.95275	0.308063	0.316508	0.194421	0.070048	0.0984544	0.070048	0.272781	0.391418	0.267041
hsa-miR-346	0.775515	0.540229	0.636839	0.398219	0.140173	0.140173	0.450222	0.462712	0.226714	0.110646	0.0438481	0.0140932	0.0140932	0.0686173	0.42828	0.366911
hsa-miR-34a	0.960651	0.977293	0.965414	0.831158	0.565209	0.565209	0.927375	0.0233564	0.0401003	0.747764	0.509949	0.371589	0.0233564	0.109274	0.648103	0.478912
hsa-miR-34a*	0.988948	0.980359	0.951115	0.823839	0.635626	0.635626	0.954725	0.0202304	0.0113553	0.720847	0.624961	0.380095	0.0113553	0.0579257	0.361586	0.281957
hsa-miR-34b	0.471534	0.228955	0.196414	0.778635	0.751728	0.196414	0.562194	0.773286	0.531407	0.531781	0.990847	0.98015	0.531407	0.910353	0.610079	0.634085
hsa-miR-34b*	0.206314	0.833738	0.988585	0.954948	0.767471	0.206314	0.57911	0.16838	0.796015	0.782416	0.985607	0.904153	0.16838	0.51054	0.917018	0.916261
hsa-miR-34c-3p	0.587853	0.823021	0.579498	0.551233	0.265665	0.265665	0.67228	0.179161	0.414991	0.466172	0.793919	0.501716	0.179161	0.53089	0.507307	0.551012
hsa-miR-34c-5p	0.817686	0.996394	0.997889	0.975824	0.913361	0.817686	0.992653	0.0037915	0.184311	0.696382	0.994053	1	0.0037915	0.0184423	0.981434	0.981827
hsa-miR-361-3p	0.100824	0.0323638	0.0132385	0.249652	0.0908237	0.0132385	0.0656203	0.968283	0.900788	0.863191	0.723992	0.33921	0.33921	0.761834	0.375869	0.0793048
hsa-miR-361-5p	0.0267848	0.00883722	0.00147228	0.000454	0.23025	0.000454069	0.00244938	0.991414	0.973926	0.921928	0.820153	0.464642	0.464642	0.870531	0.162681	0.0655267
hsa-miR-362-3p	0.240114	0.976644	0.929023	0.793919	0.68433	0.240114	0.63313	0.0240175	0.762371	0.920101	0.727938	0.459547	0.0240175	0.111103	0.980581	0.976881
hsa-miR-362-5p	0.0740501	0.958214	0.885909	0.889898	0.751728	0.0740501	0.283299	0.042747	0.927298	0.86082	0.597515	0.309327	0.042747	0.183503	0.845952	0.849092
hsa-miR-363	0.0037915	0.000488	2.92e-05	0.000872	0.0837157	2.92032e-05	0.0001409	0.99954	0.996394	0.987313	0.998931	1	0.987313	0.999988	0.134207	0.0124434
hsa-miR-363*	0.518512	0.261458	0.212812	0.448878	0.151308	0.151308	0.477289	0.740933	0.484415	0.236663	0.424836	0.209001	0.209001	0.585633	0.427318	0.365574
hsa-miR-365	0.0488034	0.0432064	0.677763	0.543637	0.589982	0.0432064	0.184703	0.957585	0.952241	0.836189	0.89312	0.808095	0.808095	0.991616	0.539675	0.439011
hsa-miR-367	0.616	0.800638	0.723872	0.700246	0.850589	0.616	0.94801	0.201667	0.386789	0.219167	0.363195	0.259451	0.201667	0.572797	0.474953	0.274595
hsa-miR-367*	0.462712	0.356458	0.450884	0.228376	0.278486	0.228376	0.616227	0.646258	0.540229	0.301429	0.123854	0.0321849	0.0321849	0.145124	0.428516	0.36623
hsa-miR-369-3p	0.38392	0.161146	0.400209	0.206251	0.0749978	0.0749978	0.285408	0.840705	0.618958	0.478508	0.242415	0.444553	0.242415	0.638273	0.556667	0.490119
hsa-miR-369-5p	0.983329	0.947979	0.934119	0.989638	0.868127	0.868127	0.996827	0.0531225	0.0170794	0.699465	0.700246	0.759564	0.0170794	0.0798626	0.795132	0.823782
hsa-miR-370	0.126754	0.0643222	0.0549527	0.812732	1	0.0549527	0.223645	0.936716	0.875075	0.965414	0.863115	0.691548	0.691548	0.971037	0.747663	0.720379
hsa-miR-371-3p	0.803458	0.613198	0.957951	0.849125	0.868127	0.613198	0.946606	0.389688	0.198622	0.061015	0.0486172	0.0213521	0.0213521	0.102329	0.56273	0.23743
hsa-miR-371-5p	0.978907	0.989487	0.987313	0.940026	0.885979	0.885979	0.997805	0.0109005	0.0215768	0.343724	0.223824	0.0837157	0.0109005	0.056787	0.153054	0.129237
hsa-miR-372	0.807583	0.590014	0.484708	0.350925	0.841937	0.350925	0.773424	0.412898	0.194474	0.150356	0.269662	0.20647	0.150356	0.474602	0.647847	0.263095
hsa-miR-373	0.442147	0.551982	0.469247	0.414745	0.94148	0.414745	0.831919	0.450955	0.560786	0.400209	0.385269	0.175919	0.175919	0.525692	0.613905	0.291865
hsa-miR-373*	0.992594	0.99397	0.977929	0.997925	0.960645	0.960645	0.999856	0.00629535	0.00763148	0.633667	0.536079	0.439651	0.00629535	0.0296682	0.311851	0.292213
hsa-miR-374a	0.147805	0.120134	0.747764	0.470017	0.565209	0.120134	0.405796	0.88142	0.854178	0.75657	0.487986	0.182594	0.182594	0.536799	0.813307	0.397419
hsa-miR-374a*	0.240114	0.0837376	0.0413993	0.338908	0.259451	0.0413993	0.179188	0.917498	0.762371	0.687099	0.831158	0.535527	0.535527	0.912738	0.765368	0.721819
hsa-miR-374b	0.0740501	0.0251927	0.00461552	0.498915	0.363251	0.00461552	0.0220116	0.975349	0.927298	0.773902	0.543637	0.596321	0.543637	0.916491	0.721436	0.0693925
hsa-miR-374b*	0.123109	0.638978	0.877042	0.727938	0.816442	0.123109	0.413887	0.363868	0.878691	0.723872	0.574233	0.415844	0.363868	0.78675	0.889048	0.896088
hsa-miR-375	0.863646	0.88748	0.998294	0.987017	0.960645	0.863646	0.996462	0.114249	0.138044	0.995336	0.991987	0.922651	0.114249	0.394218	0.881611	0.798582
hsa-miR-376a	0.270717	0.138044	0.930743	0.793919	0.609179	0.138044	0.446521	0.863646	0.731886	0.790824	0.93197	0.808095	0.731886	0.979884	0.919646	0.920358
hsa-miR-376a*	0.937743	0.980359	0.921928	0.929203	0.743963	0.743963	0.982331	0.0202304	0.0632839	0.750709	0.609245	0.291844	0.0202304	0.0979292	0.829622	0.825371
hsa-miR-376b	0.953525	0.98745	0.930743	0.751494	0.635626	0.635626	0.954725	0.0129871	0.0473176	0.311743	0.120944	0.68433	0.0129871	0.0651807	0.536512	0.467884
hsa-miR-376c	0.197068	0.12487	0.0646901	0.680401	0.464642	0.0646901	0.254237	0.876721	0.805214	0.98221	0.95727	0.824864	0.805214	0.991074	0.697053	0.713231
hsa-miR-377	0.363868	0.956278	0.967723	0.859652	0.649221	0.363868	0.78675	0.04471	0.638978	0.525456	0.959543	0.743963	0.04471	0.188032	0.786262	0.786806
hsa-miR-377*	0.332864	0.381217	0.281343	0.428228	0.191837	0.191837	0.553739	0.62156	0.669918	0.649499	0.391714	0.173742	0.173742	0.520045	0.487866	0.399588
hsa-miR-378	0.0202304	0.113994	0.032153	0.617093	0.596321	0.0202304	0.0979292	0.88751	0.980359	0.998294	0.997303	0.990031	0.88751	0.997869	0.397307	0.370055
hsa-miR-378*	0.0125498	0.0424148	0.0124094	0.00232546	0.0511492	0.00232546	0.011549	0.958367	0.987877	0.998947	0.997925	1	0.958367	0.999807	0.186537	0.111239
hsa-miR-379	0.27858	0.921819	0.788034	0.770927	0.384411	0.27858	0.688399	0.0795878	0.72405	0.450884	0.942626	0.833363	0.0795878	0.301116	0.627875	0.644413
hsa-miR-379*	0.640818	0.367396	0.1572	0.0854145	0.0699621	0.0699621	0.272436	0.635349	0.361913	0.150356	0.0522694	0.015341	0.015341	0.0733769	0.429016	0.367333
hsa-miR-380	0.709079	0.610312	0.541289	0.621025	0.33921	0.33921	0.761834	0.392577	0.293438	0.238906	0.139201	0.0307291	0.0307291	0.140268	0.36344	0.289419
hsa-miR-380*	0.831327	0.650309	0.43877	0.312811	0.081457	0.081457	0.30527	0.352516	0.170585	0.432755	0.185688	0.0526534	0.0526534	0.217575	0.428913	0.365367
hsa-miR-381	0.0944628	0.972492	0.957951	0.866554	0.60272	0.0944628	0.339495	0.0282432	0.907091	0.948225	0.945183	0.791625	0.0282432	0.125969	0.934294	0.93248
hsa-miR-382	0.220533	0.1217	0.714775	0.945183	0.824864	0.1217	0.408595	0.879866	0.781865	0.991927	0.966054	0.791625	0.781865	0.988017	0.984885	0.98571
hsa-miR-383	0.237629	0.432151	0.790824	0.555045	0.227494	0.227494	0.615106	0.57072	0.764845	0.557183	0.834791	0.98015	0.557183	0.92288	0.662793	0.658792
hsa-miR-384	0.819671	0.858103	0.649499	0.398219	0.140173	0.140173	0.450222	0.143852	0.182314	0.0745755	0.0232557	0.00877009	0.00877009	0.0398477	0.428187	0.366336
hsa-miR-409-3p	0.94556	0.997655	0.98221	0.972084	0.799823	0.799823	0.990672	0.00248239	0.0553789	0.77959	0.886646	0.799823	0.00248239	0.0122801	0.929694	0.934668
hsa-miR-409-5p	0.840705	0.92321	0.820648	0.763179	0.791625	0.763179	0.985402	0.0781813	0.161146	0.952527	0.805249	0.469787	0.0781813	0.298107	0.66822	0.652703
hsa-miR-410	0.143852	0.0432064	0.916384	0.982594	0.94148	0.0432064	0.184703	0.957585	0.858103	0.796366	0.975824	0.841937	0.796366	0.990091	0.826004	0.843062
hsa-miR-411	0.181356	0.0741814	0.838725	0.688341	0.331512	0.0741814	0.283611	0.92696	0.820839	0.968843	0.940026	0.850589	0.820839	0.992887	0.518252	0.520141
hsa-miR-411*	0.73131	0.713478	0.447846	0.237671	0.116938	0.116938	0.39946	0.291859	0.271121	0.153753	0.183716	0.0404069	0.0404069	0.17568	0.428222	0.36682
hsa-miR-412	0.784319	0.551982	0.423786	0.277435	0.109498	0.109498	0.379472	0.450955	0.217865	0.192441	0.055345	0.0616394	0.055345	0.224448	0.428097	0.366692
hsa-miR-421	0.232691	0.153816	0.0975076	0.219336	0.233034	0.0975076	0.351021	0.847986	0.769763	0.662104	0.401495	0.29527	0.29527	0.710886	0.861609	0.809731
hsa-miR-422a	0.613211	0.395192	0.186575	0.145722	0.0557786	0.0557786	0.225587	0.607614	0.389585	0.171485	0.0729334	0.189489	0.0729334	0.27973	0.727387	0.668473
hsa-miR-423-3p	0.11775	0.0800654	0.134113	0.179817	0.33921	0.0800654	0.302641	0.921135	0.884008	0.990891	0.947694	0.728644	0.728644	0.979399	0.372491	0.307679
hsa-miR-423-5p	0.0781813	0.0225692	0.00381083	0.000517	0.151308	0.000516902	0.00274363	0.977931	0.92321	0.848711	0.692311	0.824864	0.692311	0.971221	0.320751	0.175816
hsa-miR-424	0.128597	0.095402	0.735889	0.926395	0.932024	0.095402	0.341767	0.905942	0.873246	0.977929	0.914784	0.60272	0.60272	0.943247	0.417947	0.406664
hsa-miR-424*	0.0531225	0.0101786	0.371499	0.692311	0.859319	0.0101786	0.0533566	0.990101	0.947979	0.914494	0.712133	0.913361	0.712133	0.975624	0.732995	0.695876
hsa-miR-425	0.338449	0.947979	0.894472	0.755397	0.524041	0.338449	0.760388	0.0531225	0.664346	0.385743	0.282698	0.129763	0.0531225	0.218229	0.240473	0.0112887
hsa-miR-425*	0.0457124	0.0507939	0.0279089	0.551233	0.275231	0.0279089	0.123693	0.950091	0.95529	0.865544	0.852656	0.589982	0.589982	0.937996	0.939904	0.925121
hsa-miR-429	0.456832	0.240321	0.959251	0.989638	0.895026	0.240321	0.633433	0.761974	0.546107	0.996328	0.997303	0.970354	0.546107	0.917556	0.998699	0.998555
hsa-miR-431	0.386802	0.24961	0.617772	0.528561	0.635626	0.24961	0.648764	0.752728	0.61608	0.441789	0.363195	0.767471	0.363195	0.785071	0.922848	0.88977
hsa-miR-431*	0.823605	0.884008	0.735889	0.652625	0.298731	0.298731	0.714374	0.11775	0.178356	0.0601205	0.0507833	0.00942551	0.00942551	0.0428366	0.382771	0.340455
hsa-miR-432	0.0220703	0.0158742	0.969942	0.947694	0.960645	0.0158742	0.0760518	0.984513	0.978555	0.988585	0.984132	0.868127	0.868127	0.996827	0.687755	0.706304
hsa-miR-432*	0.87513	0.672695	0.494047	0.318497	0.0848654	0.0848654	0.312759	0.330082	0.126473	0.0456045	0.0569356	0.0448353	0.0448353	0.189235	0.427042	0.364945
hsa-miR-433	0.433352	0.852195	0.662104	0.644705	0.375821	0.375821	0.798544	0.149802	0.569577	0.35749	0.206251	0.265665	0.149802	0.47392	0.35889	0.191545
hsa-miR-448	0.521436	0.502008	0.605025	0.338908	0.187166	0.187166	0.545896	0.500928	0.481488	0.346457	0.166643	0.0504112	0.0504112	0.211364	0.426267	0.364515
hsa-miR-449a	0.553435	0.895907	0.940608	0.972084	0.990031	0.553435	0.921491	0.105749	0.449459	0.266767	0.880057	0.850589	0.105749	0.372096	0.573295	0.532853
hsa-miR-449b	0.533111	0.686475	0.693294	0.555045	0.904153	0.533111	0.91089	0.316267	0.469804	0.264379	0.137605	0.434796	0.137605	0.445803	0.339924	0.225772
hsa-miR-450a	0.40417	0.669918	0.620955	0.869969	0.524041	0.40417	0.823797	0.332864	0.598733	0.509702	0.926395	0.743963	0.332864	0.754392	0.250259	0.301047
hsa-miR-450b-3p	0.54184	0.372905	0.417844	0.170333	0.485522	0.170333	0.514346	0.629853	0.461067	0.283814	0.0946134	0.327721	0.0946134	0.340573	0.376292	0.314053
hsa-miR-450b-5p	0.709079	0.816437	0.759485	0.849125	0.496266	0.496266	0.890518	0.185783	0.293438	0.335587	0.16482	0.351051	0.16482	0.501982	0.350492	0.32769
hsa-miR-451	8.18e-06	6.57e-07	1.08e-07	6.75e-07	3.99e-08	3.99406e-08	1.49139e-07	0.999999	0.999994	0.999977	0.998931	1	0.998931	1	0.00109318	3.75631e-05
hsa-miR-452	0.0944628	0.136354	0.768168	0.708173	0.775449	0.0944628	0.339495	0.865324	0.907091	0.952527	0.973983	0.895026	0.865324	0.996511	0.488811	0.385007
hsa-miR-452*	0.495055	0.367396	0.164242	0.363195	0.244469	0.164242	0.501531	0.635349	0.507883	0.322233	0.123854	0.371589	0.123854	0.416705	0.429591	0.3677
hsa-miR-453	0.559212	0.478564	0.368678	0.347897	0.124816	0.124816	0.4175	0.524358	0.443675	0.236663	0.0854145	0.0689912	0.0689912	0.270387	0.429006	0.367422
hsa-miR-454	0.136113	0.035737	0.925518	0.720043	0.474982	0.035737	0.155356	0.964956	0.865787	0.70254	0.401495	0.256392	0.256392	0.659579	0.805311	0.499502
hsa-miR-454*	0.465652	0.290921	0.377169	0.166643	0.721089	0.166643	0.508589	0.711588	0.537288	0.380018	0.157674	0.305759	0.157674	0.487445	0.418842	0.365153
hsa-miR-455-3p	0.047759	0.0126292	0.0047407	0.484368	0.615699	0.0047407	0.0226691	0.987699	0.953271	0.9087	0.920664	0.663071	0.663071	0.963346	0.682163	0.530866
hsa-miR-455-5p	0.119522	0.966249	0.877042	0.929203	0.783501	0.119522	0.403721	0.0345904	0.88225	0.683992	0.656588	0.833363	0.0345904	0.152884	0.706128	0.6004
hsa-miR-483-3p	0.998306	0.998658	0.998099	0.985607	0.990031	0.985607	0.999985	0.00143459	0.00176797	0.335587	0.288026	0.547232	0.00143459	0.00724302	0.568852	0.251529
hsa-miR-483-5p	0.16838	0.0849855	0.0619192	0.40809	0.859319	0.0619192	0.246697	0.916262	0.833738	0.714775	0.570379	0.302227	0.302227	0.719765	0.802849	0.63502
hsa-miR-484	0.19026	0.139747	0.823276	0.621025	0.33921	0.139747	0.448996	0.861956	0.811985	0.624136	0.452368	0.406641	0.406641	0.826184	0.836883	0.5608
hsa-miR-485-3p	0.427497	0.938768	0.974112	0.880057	0.577479	0.427497	0.842421	0.0624479	0.575427	0.453929	0.731878	0.355077	0.0624479	0.247687	0.29792	0.256423
hsa-miR-485-5p	0.361022	0.254318	0.611401	0.491617	0.244469	0.244469	0.640648	0.748041	0.641819	0.544464	0.267104	0.751728	0.267104	0.673708	0.884692	0.863622
hsa-miR-486-3p	0.250158	0.1217	0.0975076	0.021361	0.171589	0.021361	0.10251	0.879866	0.752368	0.487816	0.517361	0.60272	0.487816	0.885277	0.993622	0.992756
hsa-miR-486-5p	1.05e-07	6.13e-08	7.86e-10	2.28e-10	3.47e-09	2.28448e-10	9.3629e-10	1	1	0.999997	0.999826	0.990031	0.990031	0.999996	0.00279061	0.000343745
hsa-miR-487a	0.673013	0.41784	0.9087	0.759293	0.41122	0.41122	0.830016	0.585009	0.329627	0.247999	0.150759	0.480226	0.150759	0.475044	0.512906	0.392842
hsa-miR-487b	0.0531225	0.816437	0.841246	0.747584	0.877013	0.0531225	0.218229	0.185783	0.947979	0.815349	0.934697	0.833363	0.185783	0.544277	0.632646	0.633339
hsa-miR-488	0.521436	0.72142	0.732897	0.993056	0.885979	0.521436	0.90476	0.281219	0.481488	0.723872	0.539853	0.439651	0.281219	0.692293	0.671233	0.727042
hsa-miR-488*	0.599177	0.359182	0.286296	0.174082	0.0541963	0.0541963	0.220848	0.643542	0.403646	0.184644	0.378884	0.238692	0.184644	0.54206	0.429525	0.367826
hsa-miR-489	0.153836	0.120134	0.107926	0.0406762	0.00594131	0.00594131	0.027567	0.88142	0.848188	0.640009	0.763179	0.375821	0.375821	0.798544	0.416705	0.443968
hsa-miR-490-3p	0.313525	0.58127	0.322233	0.414745	0.169459	0.169459	0.513548	0.42165	0.68921	0.40899	0.613166	0.913361	0.40899	0.827212	0.974821	0.95366
hsa-miR-490-5p	0.632604	0.361913	0.538117	0.301633	0.439651	0.301633	0.718725	0.640818	0.370147	0.330213	0.219336	0.60272	0.219336	0.601664	0.84533	0.797271
hsa-miR-491-3p	0.706562	0.516702	0.435759	0.274828	0.22207	0.22207	0.606235	0.486239	0.295966	0.112024	0.0729334	0.0175389	0.0175389	0.0819468	0.42013	0.362285
hsa-miR-491-5p	0.761974	0.531407	0.291295	0.221572	0.140173	0.140173	0.450222	0.471534	0.240321	0.148677	0.0619251	0.0129351	0.0129351	0.0638562	0.429389	0.367592
hsa-miR-492	0.891948	0.729283	0.820648	0.727938	0.706183	0.706183	0.97451	0.273329	0.109519	0.0541241	0.195777	0.116938	0.0541241	0.22036	0.270716	0.190628
hsa-miR-493	0.424573	0.273562	0.204513	0.152466	0.0526534	0.0526534	0.217575	0.728879	0.57835	0.346457	0.155924	0.0958508	0.0958508	0.347042	0.574441	0.506094
hsa-miR-493*	0.995098	0.997786	0.995336	0.980993	0.913361	0.913361	0.998919	0.00234526	0.00506844	0.867879	0.859652	0.583701	0.00234526	0.0117841	0.455551	0.401724
hsa-miR-494	0.991163	0.979168	0.90069	0.852656	0.990031	0.852656	0.995752	0.0214452	0.00909436	0.00805274	0.074908	0.109498	0.00805274	0.0369837	0.106783	0.0875766
hsa-miR-495	0.185783	0.0914052	0.0245565	0.473585	0.541352	0.0245565	0.113319	0.909903	0.816437	0.636839	0.994978	0.904153	0.636839	0.955371	0.359159	0.373523
hsa-miR-496	0.662404	0.472722	0.319594	0.183716	0.0511492	0.0511492	0.213017	0.530196	0.340268	0.247999	0.101999	0.0392142	0.0392142	0.166518	0.429934	0.368181
hsa-miR-497	0.00143459	0.000174	8.39e-06	5.02e-05	0.0896036	8.38673e-06	4.26681e-05	0.999838	0.998658	0.99334	0.990847	0.922651	0.922651	0.999188	0.00538577	0.00694929
hsa-miR-497*	0.870283	0.702771	0.481605	0.332996	0.161169	0.161169	0.496126	0.299926	0.131358	0.12645	0.363195	0.2194	0.12645	0.420652	0.427982	0.36661
hsa-miR-498	0.222942	0.381217	0.403128	0.961765	0.791625	0.222942	0.606882	0.62156	0.779467	0.818006	0.555045	0.343118	0.343118	0.765051	0.469222	0.524508
hsa-miR-499-3p	0.797183	0.658749	0.453929	0.318497	0.0860289	0.0860289	0.316382	0.344058	0.204932	0.281343	0.101999	0.0398067	0.0398067	0.174203	0.428334	0.366853
hsa-miR-499-5p	0.185783	0.11551	0.0715032	0.562695	0.868127	0.0715032	0.276923	0.886006	0.816437	0.595454	0.664521	0.288453	0.288453	0.702843	0.666856	0.524769
hsa-miR-500	0.0408392	0.0162688	0.00927226	0.401495	0.163208	0.00927226	0.0422877	0.984126	0.960094	0.877042	0.656588	0.347064	0.347064	0.769697	0.125894	0.0648642
hsa-miR-500*	0.0313129	0.0696845	0.750709	0.700246	0.628922	0.0313129	0.142254	0.931411	0.969474	0.937407	0.831158	0.480226	0.480226	0.880204	0.395819	0.433035
hsa-miR-501-3p	0.0636786	0.993432	0.963017	0.852656	0.663071	0.0636786	0.251946	0.0068496	0.937552	0.804583	0.581965	0.355077	0.0068496	0.0316296	0.448635	0.394632
hsa-miR-501-5p	0.136113	0.0386069	0.576307	0.747584	0.355077	0.0386069	0.164918	0.962125	0.865787	0.809994	0.624961	0.351051	0.351051	0.774691	0.624479	0.533862
hsa-miR-502-3p	0.011298	0.00176797	0.00142323	0.00256978	0.524041	0.00142323	0.00718236	0.998306	0.9891	0.940608	0.856165	0.589982	0.589982	0.937996	0.139628	0.143911
hsa-miR-502-5p	0.0781813	0.0707913	0.690199	0.692311	0.51838	0.0707913	0.273758	0.930316	0.92321	0.833637	0.700246	0.51838	0.51838	0.903149	0.576547	0.633052
hsa-miR-503	0.313525	0.211347	0.75657	0.484368	0.728644	0.211347	0.588577	0.790803	0.68921	0.959251	0.902602	0.728644	0.68921	0.970119	0.621409	0.476819
hsa-miR-504	0.766532	0.633281	0.403128	0.262037	0.143802	0.143802	0.459569	0.369574	0.235742	0.0766755	0.027009	0.00471425	0.00471425	0.0224474	0.427056	0.365421
hsa-miR-505	0.0305262	0.0107551	0.00185499	0.767058	0.589982	0.00185499	0.00931786	0.989536	0.970248	0.981397	0.959543	0.841937	0.841937	0.994909	0.869681	0.884838
hsa-miR-505*	0.0168625	0.00333391	0.544464	0.70421	0.501716	0.00333391	0.0160138	0.996787	0.98366	0.930743	0.763179	0.62228	0.62228	0.950308	0.798371	0.788527
hsa-miR-506	0.88449	0.708141	0.435759	0.473585	0.833363	0.435759	0.849508	0.29454	0.117039	0.0381216	0.00858881	0.110952	0.00858881	0.0392186	0.292186	0.0713721
hsa-miR-507	0.84437	0.729283	0.460038	0.636796	0.791625	0.460038	0.867233	0.273329	0.157456	0.0509013	0.0322466	0.0206703	0.0206703	0.100452	0.216702	0.0710602
hsa-miR-508-3p	0.743313	0.633281	0.429758	0.372562	0.841937	0.372562	0.795548	0.369574	0.259067	0.252618	0.132901	0.191837	0.132901	0.436358	0.326895	0.0793368
hsa-miR-508-5p	0.646258	0.627565	0.475415	0.378884	0.728644	0.378884	0.800873	0.375299	0.356458	0.147009	0.0412954	0.00509596	0.00509596	0.0246258	0.238319	0.0654257
hsa-miR-509-3-5p	0.786492	0.598733	0.56674	0.428228	0.824864	0.428228	0.842767	0.40417	0.215681	0.132557	0.0419222	0.011454	0.011454	0.0585267	0.430887	0.0747368
hsa-miR-509-3p	0.915014	0.764845	0.687099	0.566533	0.615699	0.566533	0.927605	0.237629	0.0862454	0.0592355	0.112523	0.129763	0.0592355	0.239619	0.591206	0.0556939
hsa-miR-509-5p	0.640818	0.791345	0.70561	0.959543	0.808095	0.640818	0.956098	0.211008	0.361913	0.166034	0.0530253	0.0231436	0.0231436	0.108632	0.183942	0.0411005
hsa-miR-510	0.58216	0.356458	0.194421	0.123854	0.721089	0.123854	0.416705	0.646258	0.420693	0.236663	0.128317	0.0557786	0.0557786	0.225587	0.297312	0.0634932
hsa-miR-511	0.736142	0.472722	0.266767	0.105853	0.161169	0.105853	0.372499	0.530196	0.266269	0.1572	0.131359	0.0582277	0.0582277	0.2323	0.431551	0.370186
hsa-miR-512-3p	0.984894	0.936321	0.890229	0.67246	0.713602	0.67246	0.965944	0.0649239	0.0154866	0.12347	0.113895	0.262542	0.0154866	0.0739154	0.391556	0.246676
hsa-miR-512-5p	0.889002	0.800638	0.693294	0.421458	0.913361	0.421458	0.83784	0.201667	0.11249	0.0656334	0.0500529	0.0108661	0.0108661	0.0563637	0.190198	0.263976
hsa-miR-513a-3p	0.721527	0.610312	0.40899	0.214912	0.0590648	0.0590648	0.239338	0.392577	0.280943	0.182727	0.0821495	0.0220536	0.0220536	0.104012	0.42878	0.367227
hsa-miR-513a-5p	0.324535	0.910154	0.978828	0.873358	0.635626	0.324535	0.745945	0.0913701	0.678228	0.403128	0.621025	0.335342	0.0913701	0.333407	0.542609	0.0962108
hsa-miR-513b	0.445082	0.786628	0.858433	0.966054	0.736269	0.445082	0.856219	0.215748	0.557853	0.37433	0.230676	0.120035	0.120035	0.405461	0.561781	0.161298
hsa-miR-513c	0.0992121	0.0241186	0.00993388	0.00529298	0.649221	0.00529298	0.0252214	0.976406	0.902386	0.807295	0.920664	0.670092	0.670092	0.965451	0.845538	0.631047
hsa-miR-514	0.678269	0.455257	0.665245	0.652625	0.885979	0.455257	0.863441	0.547644	0.324354	0.238906	0.120944	0.10664	0.10664	0.373897	0.367636	0.184344
hsa-miR-515-3p	0.728879	0.98516	0.980562	0.993056	0.904153	0.728879	0.979435	0.0153291	0.273562	0.121997	0.0307433	0.180345	0.0153291	0.0730358	0.209529	0.179995
hsa-miR-515-5p	0.711588	0.499072	0.319594	0.157674	0.877013	0.157674	0.487445	0.503862	0.290921	0.327543	0.14081	0.115416	0.115416	0.395733	0.295317	0.263566
hsa-miR-516a-3p	0.743313	0.88748	0.690199	0.418094	0.21156	0.21156	0.589558	0.114249	0.259067	0.109281	0.644705	0.363251	0.109281	0.378728	0.427902	0.36811
hsa-miR-516a-5p	0.559212	0.976644	0.918253	0.880057	0.615699	0.559212	0.924419	0.0240175	0.443675	0.245707	0.097028	0.22207	0.0240175	0.111103	0.147262	0.213377
hsa-miR-516b	0.698952	0.742204	0.522298	0.617093	0.743963	0.522298	0.905067	0.260361	0.303602	0.286296	0.235323	0.406641	0.235323	0.627192	0.435873	0.451477
hsa-miR-517*	0.430423	0.213508	0.0975076	0.055345	0.474982	0.055345	0.224448	0.788653	0.572503	0.371499	0.304403	0.145647	0.145647	0.463328	0.21136	0.272639
hsa-miR-517a	0.924665	0.784252	0.747764	0.869969	0.775449	0.747764	0.982809	0.218135	0.0764997	0.107926	0.136024	0.123205	0.0764997	0.289275	0.391353	0.265628
hsa-miR-517b	0.477417	0.899176	0.726889	0.970129	0.833363	0.477417	0.878509	0.102452	0.525524	0.291295	0.16482	0.247404	0.102452	0.360643	0.356775	0.250935
hsa-miR-517c	0.489178	0.367396	0.708672	0.997303	1	0.367396	0.789827	0.635349	0.513761	0.450884	0.452368	0.841937	0.450884	0.860139	0.289499	0.321192
hsa-miR-518a-3p	0.868642	0.968687	0.904735	0.899473	0.895026	0.868642	0.996856	0.0321126	0.133011	0.047822	0.0192551	0.0307291	0.0192551	0.0880935	0.193185	0.237399
hsa-miR-518b	0.846184	0.72405	0.576307	0.41141	1	0.41141	0.830371	0.27858	0.15563	0.180822	0.17789	0.0557786	0.0557786	0.225587	0.178377	0.264649
hsa-miR-518c	0.719057	0.537288	0.490929	0.353969	0.98015	0.353969	0.776556	0.465652	0.283423	0.119089	0.187675	0.320252	0.119089	0.402914	0.166574	0.264985
hsa-miR-518c*	0.0853611	0.0862454	0.782416	0.51365	0.55916	0.0853611	0.314499	0.915014	0.916104	0.788034	0.601419	0.783501	0.601419	0.941758	0.720253	0.703629
hsa-miR-518d-3p	0.813681	0.590014	0.316966	0.51365	0.191837	0.191837	0.553739	0.412898	0.18834	0.0574942	0.0158342	0.233034	0.0158342	0.07479	0.428154	0.367003
hsa-miR-518d-5p	0.509727	0.400823	0.278885	0.71609	0.691548	0.278885	0.688712	0.601995	0.493205	0.274002	0.115279	0.0374829	0.0374829	0.161188	0.169834	0.262279
hsa-miR-518e	0.719057	0.675465	0.460038	0.435056	0.970354	0.435056	0.849291	0.327305	0.283423	0.143711	0.0394601	0.224768	0.0394601	0.173325	0.251136	0.264545
hsa-miR-518e*	0.709079	0.653128	0.888079	0.763179	0.628922	0.628922	0.95275	0.349691	0.293438	0.245707	0.50626	0.429989	0.245707	0.6427	0.381749	0.426874
hsa-miR-518f	0.704034	0.610312	0.365867	0.727938	0.535527	0.365867	0.788296	0.392577	0.298502	0.214918	0.0779479	0.21156	0.0779479	0.296587	0.188808	0.264699
hsa-miR-518f*	0.527278	0.361913	0.186575	0.181759	0.960645	0.181759	0.535056	0.640818	0.475642	0.230009	0.107163	0.0565847	0.0565847	0.227851	0.192024	0.297232
hsa-miR-519a	0.992138	0.992563	0.963017	0.984132	0.833363	0.833363	0.994193	0.00774302	0.00809807	0.0163162	0.431635	0.480226	0.00774302	0.0354928	0.136996	0.207219
hsa-miR-519b-3p	0.771045	0.691937	0.420811	0.812732	0.824864	0.420811	0.837492	0.31079	0.231206	0.12645	0.0332813	0.011656	0.011656	0.0597312	0.298901	0.230071
hsa-miR-519c-3p	0.412898	0.332275	0.162463	0.778635	0.728644	0.162463	0.498637	0.670373	0.590014	0.330213	0.307189	0.108061	0.108061	0.377597	0.231149	0.255125
hsa-miR-519d	0.939764	0.962812	0.925518	0.952577	0.799823	0.799823	0.990672	0.0380801	0.0612409	0.0574942	0.0636627	0.0398067	0.0380801	0.162638	0.222779	0.217396
hsa-miR-519e	0.933567	0.995818	0.977008	0.905698	0.783501	0.783501	0.988605	0.00438799	0.0675053	0.102625	0.029297	0.00893008	0.00438799	0.0213137	0.0829482	0.159795
hsa-miR-519e*	0.492117	0.276012	0.117652	0.0530253	0.512772	0.0530253	0.217879	0.726438	0.510822	0.380018	0.174082	0.224768	0.174082	0.520498	0.32283	0.408039
hsa-miR-520a-3p	0.988948	0.984671	0.985251	0.926395	0.895026	0.895026	0.998236	0.0158293	0.0113553	0.259638	0.108484	0.189489	0.0113553	0.0579257	0.0740145	0.158797
hsa-miR-520a-5p	0.726438	0.522583	0.335587	0.14081	0.783501	0.14081	0.455185	0.480358	0.276012	0.316966	0.109818	0.120035	0.109818	0.380748	0.303455	0.263954
hsa-miR-520b	0.88449	0.998261	0.997429	0.966054	0.841937	0.841937	0.994909	0.00185018	0.117039	0.0533047	0.431635	0.285096	0.00185018	0.00928138	0.115716	0.215558
hsa-miR-520c-3p	0.903241	0.786628	0.965414	0.982594	0.808095	0.786628	0.988901	0.215748	0.0981273	0.186575	0.219336	0.449503	0.0981273	0.35173	0.3543	0.19929
hsa-miR-520d-3p	0.761974	0.873246	0.991418	0.937383	0.841937	0.761974	0.985208	0.128597	0.240321	0.134113	0.0585621	0.00757781	0.00757781	0.0346348	0.086973	0.170269
hsa-miR-520d-5p	0.813681	0.680984	0.460038	0.282698	0.214146	0.214146	0.593171	0.321772	0.18834	0.0788174	0.0327607	0.00594131	0.00594131	0.027567	0.427327	0.365978
hsa-miR-520e	0.990375	0.994718	0.995336	0.989638	0.932024	0.932024	0.999422	0.0055236	0.00989905	0.0195338	0.369424	0.355077	0.0055236	0.0260908	0.129863	0.229218
hsa-miR-520f	0.842544	0.686475	0.983773	0.975824	0.791625	0.686475	0.969551	0.316267	0.159295	0.117652	0.0406762	0.0643117	0.0406762	0.176968	0.219787	0.186945
hsa-miR-520g	0.999881	0.998565	0.985959	0.989638	0.885979	0.885979	0.997805	0.00153147	0.000128972	0.000201084	0.0217295	0.0599123	0.000128972	0.000655636	0.102893	0.115333
hsa-miR-520h	0.728879	0.630426	0.747764	0.509949	0.990031	0.509949	0.89868	0.372435	0.273562	0.171485	0.0479117	0.0729467	0.0479117	0.198659	0.216652	0.266307
hsa-miR-521	0.868642	0.929949	0.992888	0.998931	0.990031	0.868642	0.996856	0.0713693	0.133011	0.0950167	0.0627892	0.120035	0.0627892	0.250124	0.0728742	0.142896
hsa-miR-522	0.896275	0.956278	0.932442	0.970129	0.932024	0.896275	0.998262	0.04471	0.105155	0.0735411	0.155924	0.305759	0.04471	0.188032	0.108913	0.209891
hsa-miR-523	0.775515	0.641819	0.444814	0.50626	0.759564	0.444814	0.855751	0.361022	0.226714	0.278885	0.125328	0.0945718	0.0945718	0.340183	0.164863	0.262643
hsa-miR-524-3p	0.896275	0.820839	0.765284	0.528561	0.480226	0.480226	0.880204	0.181356	0.105155	0.219167	0.074908	0.0148307	0.0148307	0.0717947	0.205638	0.267964
hsa-miR-524-5p	0.670373	0.774637	0.649499	0.790116	0.932024	0.649499	0.959459	0.227795	0.332275	0.182727	0.0887791	0.097145	0.0887791	0.326842	0.181206	0.262225
hsa-miR-525-3p	0.691262	0.472722	0.611401	0.324248	0.1494	0.1494	0.470418	0.530196	0.31132	0.150356	0.100738	0.0196832	0.0196832	0.0895614	0.429742	0.368407
hsa-miR-525-5p	0.764258	0.767309	0.582689	0.521084	0.859319	0.521084	0.904633	0.235155	0.238026	0.103933	0.0236505	0.00278751	0.00278751	0.0139749	0.230565	0.262112
hsa-miR-526b	0.509727	0.403646	0.232215	0.324248	0.767471	0.232215	0.620838	0.599177	0.493205	0.316966	0.134455	0.23025	0.134455	0.439588	0.391179	0.40232
hsa-miR-526b*	0.719057	0.59583	0.330213	0.517361	0.541352	0.330213	0.752066	0.407077	0.283423	0.178929	0.119508	0.0489632	0.0489632	0.20126	0.389436	0.328816
hsa-miR-527	0.759679	0.601633	0.363065	0.197841	0.0825796	0.0825796	0.308853	0.401267	0.242627	0.0821097	0.0569356	0.0331887	0.0331887	0.147739	0.428536	0.367064
hsa-miR-532-3p	0.0227073	0.0268673	0.960529	0.827507	0.698832	0.0227073	0.107109	0.973699	0.97793	0.949681	0.849125	0.649221	0.649221	0.959368	0.573705	0.551586
hsa-miR-532-5p	0.0868413	0.964557	0.90069	0.801486	0.609179	0.0868413	0.322204	0.0363085	0.914639	0.890229	0.793919	0.444553	0.0363085	0.158025	0.631457	0.662649
hsa-miR-539	0.921135	0.945762	0.985251	0.954948	0.706183	0.706183	0.97451	0.0553675	0.0800654	0.633667	0.67246	0.799823	0.0553675	0.224802	0.771793	0.762891
hsa-miR-541	0.743313	0.484415	0.43877	0.185688	0.0607705	0.0607705	0.244092	0.518512	0.259067	0.158942	0.0691063	0.0138546	0.0138546	0.0675662	0.432206	0.370417
hsa-miR-541*	0.723988	0.519642	0.494047	0.398219	0.224768	0.224768	0.611556	0.483298	0.278473	0.293811	0.108484	0.0284306	0.0284306	0.126701	0.428126	0.366763
hsa-miR-542-3p	0.183563	0.944632	0.881513	0.67643	0.824864	0.183563	0.540936	0.0565116	0.818644	0.690199	0.973983	0.877013	0.0565116	0.227349	0.351639	0.395765
hsa-miR-542-5p	0.042747	0.848188	0.804583	0.601419	0.98015	0.042747	0.183503	0.153836	0.958214	0.996909	0.980993	0.960645	0.153836	0.481224	0.318747	0.287805
hsa-miR-543	0.11252	0.957253	0.848711	0.735813	0.406641	0.11252	0.386291	0.0437215	0.889194	0.971017	0.866554	0.904153	0.0437215	0.186199	0.636312	0.610738
hsa-miR-544	0.252694	0.192417	0.206568	0.589726	0.359144	0.192417	0.556575	0.809627	0.749842	0.920101	0.869969	0.698832	0.698832	0.972811	0.732299	0.715158
hsa-miR-545	0.8783	0.73448	0.874778	0.648663	0.791625	0.648663	0.958399	0.268114	0.123279	0.142081	0.112523	0.0574011	0.0574011	0.230308	0.472533	0.347249
hsa-miR-545*	0.115992	0.0664329	0.022784	0.0100717	0.371589	0.0100717	0.0527855	0.934628	0.885751	0.848711	0.71609	0.609179	0.609179	0.945406	0.932497	0.912492
hsa-miR-548a-3p	0.784319	0.563718	0.674641	0.528561	0.3674	0.3674	0.790852	0.439214	0.217865	0.0735411	0.120944	0.309327	0.0735411	0.280933	0.425477	0.364398
hsa-miR-548a-5p	0.201667	0.211347	0.314349	0.223824	0.529757	0.201667	0.572797	0.790803	0.800638	0.611401	0.330064	0.628922	0.330064	0.751529	0.662463	0.632199
hsa-miR-548b-3p	0.931411	0.854178	0.793601	0.743667	0.833363	0.743667	0.981897	0.147805	0.0696845	0.0913644	0.045844	0.203965	0.045844	0.192389	0.29781	0.25382
hsa-miR-548b-5p	0.777733	0.691937	0.519144	0.856165	0.904153	0.519144	0.903588	0.31079	0.224485	0.541289	0.372562	0.256392	0.224485	0.608417	0.361231	0.326225
hsa-miR-548c-3p	0.27858	0.805214	0.77104	0.636796	0.670092	0.27858	0.688399	0.197068	0.72405	0.680881	0.71609	0.397618	0.197068	0.563828	0.54396	0.559612
hsa-miR-548c-5p	0.917498	0.914639	0.870197	0.823839	0.649221	0.649221	0.959368	0.0868413	0.0837376	0.592263	0.428228	0.393172	0.0837376	0.311042	0.435678	0.409265
hsa-miR-548d-3p	0.851553	0.644654	0.573118	0.905698	0.670092	0.573118	0.930389	0.358181	0.150224	0.221311	0.0789823	0.0148307	0.0148307	0.0717947	0.247997	0.235417
hsa-miR-548d-5p	0.305343	0.835842	0.598645	0.480761	0.642392	0.305343	0.722176	0.166262	0.69737	0.453929	0.366302	0.165269	0.165269	0.504069	0.373804	0.385145
hsa-miR-549	0.96698	0.931253	0.782416	0.570379	0.380095	0.380095	0.802798	0.070051	0.033685	0.0394085	0.185688	0.0386295	0.033685	0.148908	0.413696	0.354069
hsa-miR-550	0.0612317	0.035737	0.00679314	0.262037	0.439651	0.00679314	0.0313921	0.964956	0.93997	0.929023	0.739743	0.609179	0.609179	0.945406	0.726961	0.679734
hsa-miR-550*	0.99932	0.99397	0.963017	0.905698	0.628922	0.628922	0.95275	0.00629535	0.00071758	0.000119953	0.723992	0.485522	0.000119953	0.000616712	0.0517512	0.0323278
hsa-miR-551a	0.803458	0.636132	0.391503	0.335944	0.22207	0.22207	0.606235	0.366719	0.198622	0.0675498	0.0619251	0.0224118	0.0224118	0.106456	0.428725	0.367307
hsa-miR-551b	0.0612317	0.0158742	0.453929	0.262037	0.347064	0.0158742	0.0760518	0.984513	0.93997	0.987959	0.954948	0.895026	0.895026	0.998236	0.31831	0.069687
hsa-miR-551b*	0.593525	0.516702	0.257286	0.206251	0.133155	0.133155	0.437511	0.486239	0.409308	0.432755	0.378884	0.157159	0.157159	0.486313	0.430136	0.36871
hsa-miR-552	0.211008	0.256687	0.129479	0.0739156	0.157159	0.0739156	0.282331	0.745682	0.791345	0.547641	0.382069	0.201487	0.201487	0.572449	0.689985	0.473167
hsa-miR-553	0.980767	0.977293	0.942176	0.876721	0.885979	0.876721	0.997169	0.0233564	0.0196866	0.0821097	0.0645457	0.0307291	0.0196866	0.0897519	0.159619	0.13463
hsa-miR-554	0.604808	0.572503	0.296339	0.131359	0.0689912	0.0689912	0.270387	0.430423	0.398005	0.175182	0.0789823	0.0468595	0.0468595	0.194931	0.428707	0.3671
hsa-miR-555	0.75039	0.686475	0.738871	0.480761	0.161169	0.161169	0.496126	0.316267	0.251959	0.0854985	0.0206392	0.00529676	0.00529676	0.0253054	0.41436	0.344928
hsa-miR-556-3p	0.468593	0.607423	0.56674	0.50626	0.209001	0.209001	0.585633	0.39547	0.534348	0.541289	0.254557	0.565209	0.254557	0.655061	0.479047	0.416739
hsa-miR-556-5p	0.768794	0.835842	0.614587	0.532315	0.691548	0.532315	0.910769	0.166262	0.233468	0.394397	0.240035	0.0860289	0.0860289	0.316382	0.432046	0.371098
hsa-miR-557	0.0305262	0.0602362	0.818006	0.536079	0.474982	0.0305262	0.139941	0.940757	0.970248	0.88372	0.942626	0.877013	0.877013	0.99736	0.309856	0.360564
hsa-miR-558	0.62156	0.443675	0.234433	0.129832	0.253365	0.129832	0.428001	0.559212	0.381217	0.380018	0.144071	0.184867	0.144071	0.461787	0.428976	0.367454
hsa-miR-559	0.788653	0.592923	0.598645	0.309992	0.265665	0.265665	0.67228	0.409986	0.213508	0.131012	0.137605	0.302227	0.131012	0.429664	0.47654	0.421365
hsa-miR-561	0.654365	0.435026	0.466172	0.708173	0.547232	0.435026	0.848955	0.567849	0.34833	0.152048	0.185688	0.073966	0.073966	0.282924	0.359553	0.299731
hsa-miR-562	0.819671	0.80974	0.680881	0.562695	0.216759	0.216759	0.59828	0.192517	0.182314	0.0745755	0.16482	0.151308	0.0745755	0.284452	0.423441	0.36422
hsa-miR-563	0.601995	0.502008	0.447846	0.502582	0.359144	0.359144	0.782077	0.500928	0.400823	0.247999	0.0779479	0.23025	0.0779479	0.296587	0.392244	0.329716
hsa-miR-564	0.0190622	0.0119798	0.00905957	0.0013011	7.82e-05	7.81546e-05	0.000422612	0.988335	0.981505	0.961784	0.977607	0.885979	0.885979	0.997805	0.225711	0.122395
hsa-miR-566	0.646258	0.777058	0.592263	0.484368	0.444553	0.444553	0.855539	0.225363	0.356458	0.147009	0.175978	0.097145	0.097145	0.349165	0.581997	0.505948
hsa-miR-567	0.815689	0.607423	0.368678	0.179817	0.0837157	0.0837157	0.310721	0.39547	0.186319	0.0646901	0.031238	0.0262839	0.0262839	0.119471	0.428184	0.366668
hsa-miR-568	0.648968	0.375669	0.171485	0.163012	0.275231	0.163012	0.49942	0.627095	0.353742	0.166034	0.163012	0.155187	0.155187	0.483421	0.42955	0.368046
hsa-miR-569	0.795068	0.807483	0.726889	0.455871	0.281774	0.281774	0.693642	0.194786	0.207059	0.110646	0.126816	0.0224118	0.0224118	0.106456	0.429744	0.368557
hsa-miR-570	0.497992	0.303602	0.420811	0.181759	0.0549825	0.0549825	0.224137	0.698952	0.504945	0.276437	0.100738	0.343118	0.100738	0.357232	0.498886	0.408143
hsa-miR-571	0.638087	0.478564	0.309148	0.150759	0.209001	0.150759	0.475044	0.524358	0.364651	0.153753	0.0946134	0.129763	0.0946134	0.340573	0.429474	0.368059
hsa-miR-572	0.0022136	0.0110522	0.00993388	0.739743	0.635626	0.0022136	0.0112504	0.989245	0.997913	0.983002	0.937383	0.904153	0.904153	0.9986	0.158582	0.130559
hsa-miR-573	0.706562	0.475642	0.341001	0.206251	0.0699621	0.0699621	0.272436	0.527278	0.295966	0.202469	0.119508	0.025872	0.025872	0.117072	0.430069	0.367816
hsa-miR-574-3p	0.0408392	0.0210926	0.0147151	0.50626	0.227494	0.0147151	0.0709361	0.979384	0.960094	0.983002	0.905698	0.859319	0.859319	0.996235	0.335048	0.137742
hsa-miR-574-5p	0.147805	0.0416333	0.0163162	0.00495389	0.272009	0.00495389	0.0232447	0.959138	0.854178	0.807295	0.812732	0.642392	0.642392	0.957011	0.661321	0.498754
hsa-miR-575	0.000749	0.0154866	0.00526857	0.00263409	0.783501	0.000749191	0.00398106	0.984894	0.999308	0.995336	0.952577	0.816442	0.816442	0.992539	0.385571	0.294417
hsa-miR-576-3p	0.468593	0.226714	0.101329	0.0610705	0.00830504	0.00830504	0.038086	0.775515	0.534348	0.276437	0.0958148	0.402107	0.0958148	0.342162	0.56147	0.513775
hsa-miR-576-5p	0.847986	0.863887	0.785231	0.920664	0.885979	0.785231	0.988736	0.138027	0.153816	0.137264	0.108484	0.0203366	0.0203366	0.0989164	0.213982	0.212069
hsa-miR-577	0.646258	0.933816	0.932442	0.739743	0.583701	0.583701	0.935137	0.0674582	0.356458	0.43877	0.431635	0.167353	0.0674582	0.260807	0.271496	0.261173
hsa-miR-578	0.748041	0.531407	0.365867	0.202015	0.20647	0.202015	0.573253	0.471534	0.251959	0.0950167	0.0958148	0.469787	0.0950167	0.340899	0.561114	0.505951
hsa-miR-579	0.629853	0.669918	0.662104	0.388484	0.291844	0.291844	0.706404	0.332864	0.372905	0.164242	0.197841	0.22207	0.164242	0.501531	0.431978	0.370358
hsa-miR-580	0.524358	0.273562	0.129479	0.189677	0.331512	0.129479	0.425897	0.728879	0.478564	0.512846	0.404785	0.4545	0.404785	0.824395	0.399728	0.38915
hsa-miR-581	0.547644	0.353742	0.509702	0.438491	0.17812	0.17812	0.52985	0.648968	0.455257	0.252618	0.254557	0.124816	0.124816	0.4175	0.59152	0.546649
hsa-miR-582-3p	0.480358	0.24961	0.0843581	0.0173216	0.00202492	0.00202492	0.00998683	0.752728	0.522583	0.624136	0.353969	0.3674	0.353969	0.776556	0.613763	0.556109
hsa-miR-582-5p	0.00308812	0.814217	0.790824	0.624961	0.743963	0.00308812	0.0150037	0.188015	0.997072	0.998294	0.97933	0.877013	0.188015	0.547965	0.335888	0.349218
hsa-miR-583	0.790803	0.650309	0.759485	0.66849	0.285096	0.285096	0.696937	0.352516	0.211347	0.397298	0.491617	0.268821	0.211347	0.588577	0.641366	0.576099
hsa-miR-584	0.289186	0.117039	0.385743	0.335944	0.571315	0.117039	0.399794	0.88449	0.713478	0.723872	0.473585	0.363251	0.363251	0.78652	0.785747	0.571966
hsa-miR-585	0.567849	0.316508	0.152048	0.132901	0.0288778	0.0288778	0.127463	0.686091	0.435026	0.423786	0.166643	0.0416313	0.0416313	0.179595	0.4304	0.368737
hsa-miR-586	0.26552	0.463977	0.690199	0.816451	0.60272	0.26552	0.67125	0.538933	0.737064	0.560368	0.428228	0.62228	0.428228	0.842767	0.416745	0.401241
hsa-miR-587	0.640818	0.443675	0.360272	0.19992	0.133155	0.133155	0.437511	0.559212	0.361913	0.148677	0.338908	0.143802	0.143802	0.459569	0.428231	0.366645
hsa-miR-588	0.870283	0.74476	0.509702	0.324248	0.175919	0.175919	0.525692	0.260361	0.131358	0.0485785	0.223824	0.227494	0.0485785	0.19965	0.426246	0.364879
hsa-miR-589	0.599177	0.414991	0.301429	0.122392	0.121611	0.121611	0.408259	0.587853	0.403646	0.214918	0.111165	0.0680322	0.0680322	0.268512	0.42933	0.367953
hsa-miR-589*	0.576449	0.678228	0.500296	0.304403	0.20647	0.20647	0.580532	0.324535	0.426413	0.365867	0.195777	0.048253	0.048253	0.199388	0.430791	0.370588
hsa-miR-590-3p	0.201667	0.0622568	0.0176913	0.00360024	0.397618	0.00360024	0.0175442	0.938759	0.800638	0.90069	0.743667	0.649221	0.649221	0.959368	0.795675	0.770562
hsa-miR-590-5p	0.375299	0.950138	0.84375	0.91179	0.62228	0.375299	0.796918	0.0509346	0.627565	0.414885	0.435056	0.169459	0.0509346	0.21255	0.21925	0.0444641
hsa-miR-591	0.711588	0.61608	0.346457	0.193728	0.110952	0.110952	0.383197	0.386802	0.290921	0.110646	0.0681746	0.025872	0.025872	0.117072	0.428249	0.366266
hsa-miR-592	0.955992	0.92321	0.831069	0.636796	0.524041	0.524041	0.906257	0.0781813	0.0448201	0.0338639	0.097028	0.0190484	0.0190484	0.0873196	0.483137	0.280852
hsa-miR-593	0.670373	0.57835	0.683992	0.385269	0.116938	0.116938	0.39946	0.424573	0.332275	0.232215	0.132901	0.224768	0.132901	0.436358	0.432148	0.369395
hsa-miR-593*	0.863646	0.669918	0.55082	0.363195	0.109498	0.109498	0.379472	0.332864	0.136354	0.19842	0.212723	0.0699621	0.0699621	0.272436	0.428183	0.366697
hsa-miR-595	0.972557	0.910154	0.921928	0.778635	0.547232	0.547232	0.918378	0.0913701	0.0280267	0.274002	0.252096	0.182594	0.0280267	0.12568	0.362106	0.314077
hsa-miR-596	0.916262	0.827347	0.614587	0.441939	0.159153	0.159153	0.493402	0.183563	0.0849855	0.0294474	0.163012	0.0616394	0.0294474	0.129396	0.427558	0.366278
hsa-miR-597	0.743313	0.590014	0.35749	0.285354	0.10112	0.10112	0.35866	0.412898	0.259067	0.192441	0.054563	0.0316931	0.0316931	0.142804	0.42862	0.367166
hsa-miR-598	0.0138925	0.856148	0.851166	0.660554	0.51838	0.0138925	0.067781	0.145822	0.986565	0.963017	0.889898	0.68433	0.145822	0.464146	0.300832	0.10042
hsa-miR-599	0.667725	0.566648	0.557183	0.566533	0.420513	0.420513	0.837074	0.436282	0.334932	0.134113	0.0709997	0.081457	0.0709997	0.276253	0.378173	0.316062
hsa-miR-600	0.691262	0.658749	0.579498	0.401495	0.175919	0.175919	0.525692	0.344058	0.31132	0.164242	0.0561359	0.0172499	0.0172499	0.0800773	0.428105	0.366565
hsa-miR-601	0.155874	0.0719097	0.773902	0.509949	0.706183	0.0719097	0.277233	0.929209	0.846164	0.799118	0.558865	0.68433	0.558865	0.923516	0.866632	0.819455
hsa-miR-602	0.905942	0.869545	0.838725	0.723992	0.429989	0.429989	0.845222	0.132327	0.095402	0.278885	0.163012	0.0369208	0.0369208	0.159502	0.235076	0.151804
hsa-miR-603	0.627095	0.423551	0.210718	0.0800273	0.073966	0.073966	0.282924	0.579307	0.375669	0.175182	0.0619251	0.102476	0.0619251	0.247023	0.429689	0.368212
hsa-miR-604	0.733731	0.513761	0.385743	0.19992	0.0803478	0.0803478	0.303264	0.489178	0.26869	0.281343	0.144071	0.113911	0.113911	0.389199	0.427557	0.365263
hsa-miR-605	0.691262	0.496138	0.576307	0.394959	0.29527	0.29527	0.710886	0.506795	0.31132	0.135682	0.0348833	0.0872064	0.0348833	0.153487	0.428193	0.366931
hsa-miR-606	0.524358	0.426413	0.24116	0.161218	0.109498	0.109498	0.379472	0.576449	0.475642	0.293811	0.137605	0.0254658	0.0254658	0.116169	0.42941	0.36751
hsa-miR-607	0.550541	0.319115	0.309148	0.155924	0.0435287	0.0435287	0.185867	0.683492	0.452356	0.360272	0.137605	0.0337007	0.0337007	0.149259	0.429851	0.367862
hsa-miR-608	0.8783	0.708141	0.466172	0.217116	0.180345	0.180345	0.533891	0.29454	0.12487	0.0601205	0.136024	0.0358188	0.0358188	0.156204	0.427332	0.365655
hsa-miR-609	0.515585	0.563718	0.377169	0.521084	0.250369	0.250369	0.650872	0.439214	0.487343	0.298878	0.321365	0.138389	0.138389	0.447357	0.424655	0.363081
hsa-miR-610	0.145822	0.0416333	0.0101624	0.00116356	0.0896036	0.00116356	0.00603133	0.959138	0.856148	0.863191	0.778635	0.469787	0.469787	0.87329	0.474346	0.144234
hsa-miR-611	0.757373	0.610312	0.522298	0.269662	0.0729467	0.0729467	0.280319	0.392577	0.244944	0.0821097	0.0729334	0.02467	0.02467	0.11381	0.428233	0.366746
hsa-miR-612	0.764258	0.641819	0.420811	0.304403	0.0860289	0.0860289	0.316382	0.363868	0.238026	0.204513	0.335944	0.097145	0.097145	0.349165	0.429044	0.367668
hsa-miR-613	0.673013	0.452356	0.828486	0.845572	0.904153	0.452356	0.860482	0.550541	0.329627	0.286296	0.452368	0.285096	0.285096	0.696937	0.267778	0.24193
hsa-miR-614	0.599177	0.356458	0.145354	0.0465252	0.00594131	0.00594131	0.027567	0.646258	0.403646	0.196414	0.132901	0.23025	0.132901	0.436358	0.430845	0.369421
hsa-miR-615-3p	0.766532	0.528466	0.314349	0.477167	0.256392	0.256392	0.659579	0.474476	0.235742	0.243428	0.418094	0.375821	0.235742	0.627496	0.841497	0.839979
hsa-miR-615-5p	0.861956	0.655942	0.490929	0.254557	0.129763	0.129763	0.427049	0.349691	0.139747	0.332895	0.118086	0.0386295	0.0386295	0.165306	0.428953	0.367476
hsa-miR-616	0.515585	0.389585	0.219167	0.296141	0.097145	0.097145	0.349165	0.613211	0.487343	0.234433	0.179817	0.126447	0.126447	0.420308	0.59372	0.549141
hsa-miR-616*	0.632604	0.449459	0.234433	0.357028	0.19661	0.19661	0.563476	0.553435	0.370147	0.324882	0.119508	0.182594	0.119508	0.403335	0.430445	0.369198
hsa-miR-617	0.62156	0.400823	0.881513	0.664521	0.397618	0.397618	0.8183	0.601995	0.381217	0.400209	0.163012	0.0792519	0.0792519	0.299713	0.334202	0.285021
hsa-miR-618	0.740933	0.528466	0.394397	0.391714	0.209001	0.209001	0.585633	0.474476	0.261458	0.194421	0.0887791	0.0175389	0.0175389	0.0819468	0.428289	0.366773
hsa-miR-619	0.752728	0.557853	0.460038	0.191695	0.167353	0.167353	0.509823	0.448018	0.24961	0.0962565	0.0412954	0.00716876	0.00716876	0.0335516	0.42816	0.366455
hsa-miR-620	0.556325	0.293438	0.12347	0.131359	0.143802	0.12347	0.416283	0.709079	0.446565	0.221311	0.17789	0.191837	0.17789	0.528923	0.427622	0.363069
hsa-miR-621	0.792941	0.60453	0.435759	0.40809	0.227494	0.227494	0.615106	0.398367	0.209197	0.0656334	0.038863	0.0652248	0.038863	0.165802	0.42743	0.366059
hsa-miR-622	0.230237	0.170585	0.776751	0.805249	0.459547	0.170585	0.515044	0.831327	0.772205	0.620955	0.431635	0.577479	0.431635	0.845958	0.805316	0.584634
hsa-miR-623	0.0488034	0.0235939	0.00513245	0.448878	0.21156	0.00513245	0.0246994	0.976922	0.952241	0.870197	0.827507	0.706183	0.706183	0.97451	0.503367	0.0963463
hsa-miR-624	0.515585	0.718781	0.469247	0.285354	0.375821	0.285354	0.697733	0.283866	0.487343	0.236663	0.139201	0.0316931	0.0316931	0.142804	0.494049	0.431809
hsa-miR-624*	0.445082	0.540229	0.309148	0.315646	0.922651	0.309148	0.72731	0.462712	0.557853	0.444814	0.232992	0.0599123	0.0599123	0.241274	0.419766	0.299333
hsa-miR-625	0.105749	0.0310795	0.888079	0.859652	0.628922	0.0310795	0.140939	0.969549	0.895907	0.732897	0.827507	0.571315	0.571315	0.93	0.66709	0.599601
hsa-miR-625*	0.121309	0.0464748	0.0159857	0.242415	0.439651	0.0159857	0.0762007	0.954358	0.880478	0.735889	0.441939	0.268821	0.268821	0.675938	0.88133	0.852088
hsa-miR-626	0.904598	0.75739	0.509702	0.259527	0.194211	0.194211	0.559143	0.245116	0.0967585	0.0601205	0.136024	0.0312078	0.0312078	0.14173	0.428706	0.367293
hsa-miR-627	0.070051	0.0274426	0.019154	0.301633	0.241565	0.019154	0.0877337	0.973133	0.931253	0.790824	0.585842	0.415844	0.415844	0.833533	0.599698	0.524409
hsa-miR-628-3p	0.338449	0.159295	0.0766755	0.0348833	0.0496826	0.0348833	0.153487	0.842544	0.664346	0.547641	0.398219	0.173742	0.173742	0.520045	0.937502	0.933562
hsa-miR-628-5p	0.0727024	0.0330198	0.37433	0.208393	0.22207	0.0330198	0.147391	0.967636	0.928631	0.773902	0.763179	0.380095	0.380095	0.802798	0.0871175	0.0594327
hsa-miR-629	0.299926	0.12487	0.605025	0.470017	0.589982	0.12487	0.417837	0.876721	0.702771	0.723872	0.473585	0.247404	0.247404	0.644878	0.583508	0.660863
hsa-miR-629*	0.999991	0.999892	0.998099	0.994978	0.970354	0.970354	0.999931	0.000123174	1.05986e-05	1.69222e-06	5.50582e-08	3.82032e-06	5.50582e-08	2.26993e-07	0.00132114	0.00473111
hsa-miR-630	0.41873	0.754884	0.992417	0.987017	0.904153	0.41873	0.835857	0.247632	0.584187	0.825888	0.71609	0.444553	0.247632	0.645196	0.621817	0.488293
hsa-miR-631	0.835115	0.848188	0.848711	0.605329	0.713602	0.605329	0.943859	0.153836	0.166773	0.100044	0.0302549	0.103848	0.0302549	0.138884	0.424379	0.320973
hsa-miR-632	0.662404	0.540229	0.3492	0.285354	0.1494	0.1494	0.470418	0.462712	0.340268	0.210718	0.0619251	0.00942551	0.00942551	0.0428366	0.427814	0.36577
hsa-miR-633	0.338449	0.298502	0.192441	0.111165	0.0184315	0.0184315	0.0845845	0.704034	0.664346	0.563553	0.421458	0.235848	0.235848	0.628504	0.516118	0.461563
hsa-miR-634	0.567849	0.375669	0.223467	0.290715	0.0837157	0.0837157	0.310721	0.627095	0.435026	0.230009	0.0719614	0.0129351	0.0129351	0.0638562	0.427942	0.366058
hsa-miR-635	0.424573	0.319115	0.230009	0.0719614	0.0143354	0.0143354	0.0690813	0.683492	0.57835	0.332895	0.147387	0.048253	0.048253	0.199388	0.430487	0.369002
hsa-miR-636	0.208655	0.186319	0.117652	0.462918	0.331512	0.117652	0.400133	0.815689	0.793686	0.557183	0.280058	0.171589	0.171589	0.516795	0.934196	0.913545
hsa-miR-637	0.917498	0.777058	0.58588	0.524817	0.359144	0.359144	0.782077	0.225363	0.0837376	0.121997	0.0876464	0.123205	0.0837376	0.311042	0.426878	0.365514
hsa-miR-638	0.00713901	0.00655255	0.0173395	0.385269	0.415844	0.00655255	0.0303267	0.993649	0.99315	0.980562	0.896312	0.791625	0.791625	0.9897	0.12561	0.0689295
hsa-miR-639	0.8783	0.793686	0.809994	0.578096	0.281774	0.281774	0.693642	0.208655	0.123279	0.138857	0.0627892	0.0670849	0.0627892	0.250124	0.425722	0.364681
hsa-miR-640	0.807583	0.607423	0.414885	0.298879	0.147513	0.147513	0.467537	0.39547	0.194474	0.196414	0.0585621	0.012281	0.012281	0.0618584	0.425559	0.363479
hsa-miR-641	0.624331	0.461067	0.264379	0.375715	0.184867	0.184867	0.543465	0.54184	0.37844	0.171485	0.0910785	0.244469	0.0910785	0.33115	0.426937	0.36541
hsa-miR-642	0.784319	0.546107	0.303991	0.298879	0.0945718	0.0945718	0.340183	0.456832	0.217865	0.112024	0.473585	0.355077	0.112024	0.384813	0.53245	0.475013
hsa-miR-643	0.807583	0.60453	0.481605	0.252096	0.0689912	0.0689912	0.270387	0.398367	0.194474	0.0695063	0.016123	0.141978	0.016123	0.0763534	0.428227	0.366758
hsa-miR-644	0.683492	0.59583	0.322233	0.159439	0.120035	0.120035	0.405461	0.407077	0.319115	0.541289	0.388484	0.281774	0.281774	0.693642	0.432597	0.37114
hsa-miR-645	0.601995	0.452356	0.394397	0.16482	0.10112	0.10112	0.35866	0.550541	0.400823	0.397298	0.155924	0.670092	0.155924	0.484926	0.938684	0.934874
hsa-miR-646	0.627095	0.638978	0.538117	0.285354	0.0920584	0.0920584	0.334407	0.363868	0.375669	0.167839	0.159439	0.0634099	0.0634099	0.25125	0.428872	0.367448
hsa-miR-647	0.853318	0.772205	0.687099	0.431635	0.13488	0.13488	0.44126	0.230237	0.148447	0.0574942	0.0400644	0.0196832	0.0196832	0.0895614	0.427126	0.365796
hsa-miR-648	0.648968	0.487343	0.426768	0.385269	0.402107	0.385269	0.80729	0.515585	0.353742	0.160696	0.208393	0.0541963	0.0541963	0.220848	0.543511	0.390957
hsa-miR-649	0.646258	0.528466	0.269167	0.147387	0.2194	0.147387	0.466677	0.474476	0.356458	0.245707	0.191695	0.262542	0.191695	0.552784	0.416734	0.354873
hsa-miR-650	0.456832	0.772205	0.812679	0.624961	0.429989	0.429989	0.845222	0.230237	0.546107	0.589072	0.49526	0.721089	0.230237	0.618316	0.734157	0.689131
hsa-miR-651	0.77994	0.630426	0.776751	0.502582	0.351051	0.351051	0.774691	0.372435	0.222267	0.173328	0.259527	0.115416	0.115416	0.395733	0.402498	0.332992
hsa-miR-652	0.00208729	0.00265765	0.00312189	0.00179814	0.312932	0.00179814	0.00909597	0.997444	0.998034	0.985251	0.896312	0.759564	0.759564	0.984994	0.248876	0.0846039
hsa-miR-653	0.629853	0.546107	0.296339	0.312811	0.129763	0.129763	0.427049	0.456832	0.372905	0.262003	0.0994897	0.0297909	0.0297909	0.136792	0.429568	0.367988
hsa-miR-654-3p	0.283866	0.777058	0.961784	0.883366	0.691548	0.283866	0.695321	0.225363	0.718781	0.75657	0.899473	0.885979	0.225363	0.612586	0.600855	0.595009
hsa-miR-654-5p	0.0713693	0.0187877	0.00646343	0.0192551	0.444553	0.00646343	0.0301212	0.98165	0.929949	0.853605	0.841998	0.670092	0.670092	0.965451	0.265487	0.206201
hsa-miR-655	0.680885	0.446565	0.283814	0.212723	0.272009	0.212723	0.590456	0.556325	0.321731	0.298878	0.112523	0.0321849	0.0321849	0.145124	0.397691	0.313703
hsa-miR-656	0.38392	0.211347	0.087812	0.0585621	0.0504112	0.0504112	0.211364	0.790803	0.618958	0.400209	0.290715	0.0933077	0.0933077	0.337052	0.554058	0.536028
hsa-miR-657	0.807583	0.767309	0.525456	0.459388	0.305759	0.305759	0.723221	0.235155	0.194474	0.0735411	0.134455	0.0410151	0.0410151	0.17868	0.426895	0.365296
hsa-miR-658	0.786492	0.543168	0.522298	0.252096	0.155187	0.155187	0.483421	0.459771	0.217865	0.169656	0.113895	0.0347456	0.0347456	0.153243	0.428683	0.367095
hsa-miR-659	0.19026	0.0602362	0.0150252	0.00808144	0.0131598	0.00808144	0.037529	0.940757	0.811985	0.820648	0.866554	0.635626	0.635626	0.954725	0.540958	0.286794
hsa-miR-660	0.132327	0.97977	0.932442	0.896312	0.571315	0.132327	0.435583	0.0208319	0.869545	0.888079	0.7863	0.474982	0.0208319	0.100877	0.977732	0.979123
hsa-miR-661	0.819671	0.786628	0.595454	0.344885	0.13488	0.13488	0.44126	0.218135	0.182314	0.24116	0.0843152	0.10664	0.0843152	0.311796	0.42774	0.366226
hsa-miR-662	0.245116	0.370147	0.735889	0.605329	0.868127	0.245116	0.642372	0.632604	0.75739	0.519144	0.330064	0.265665	0.265665	0.67228	0.771593	0.72853
hsa-miR-663	0.998704	0.99883	0.992888	0.950159	0.94148	0.94148	0.999602	0.00125411	0.00135657	0.000113595	1.96448e-05	7.04591e-07	7.04591e-07	3.18972e-06	0.0841328	0.037148
hsa-miR-665	0.823605	0.731886	0.927281	0.743667	0.596321	0.596321	0.940383	0.270717	0.178356	0.0715032	0.0217295	0.0140932	0.0140932	0.0686173	0.313262	0.23644
hsa-miR-668	0.821644	0.613198	0.534948	0.242415	0.0896036	0.0896036	0.328685	0.389688	0.180329	0.291295	0.104556	0.380095	0.104556	0.365811	0.431291	0.369996
hsa-miR-671-3p	0.721527	0.661551	0.456981	0.288026	0.124816	0.124816	0.4175	0.341251	0.280943	0.127959	0.109818	0.0441778	0.0441778	0.187416	0.430633	0.369649
hsa-miR-671-5p	0.100824	0.035737	0.00662667	0.00290496	0.0422556	0.00290496	0.0143964	0.964956	0.900788	0.935774	0.801486	0.808095	0.801486	0.990835	0.416333	0.177778
hsa-miR-675	0.835115	0.636132	0.403128	0.290715	0.081457	0.081457	0.30527	0.366719	0.166773	0.0937881	0.0843152	0.0416313	0.0416313	0.179595	0.425738	0.361964
hsa-miR-7	0.999754	0.998261	0.994972	0.975824	0.970354	0.970354	0.999931	0.00185018	0.000263425	2.19179e-05	3.66949e-06	0.0518965	3.66949e-06	1.85546e-05	0.0539932	0.0148379
hsa-miR-708	0.75039	0.694657	0.469247	0.360104	0.553168	0.360104	0.783404	0.308063	0.254318	0.206568	0.0759109	0.0803478	0.0759109	0.286766	0.335262	0.319374
hsa-miR-708*	0.755056	0.569577	0.335587	0.487986	0.291844	0.291844	0.706404	0.433352	0.247272	0.113413	0.0327607	0.112423	0.0327607	0.146848	0.423146	0.361011
hsa-miR-7-1*	0.372435	0.880478	0.765284	0.539853	0.565209	0.372435	0.795164	0.121309	0.630426	0.617772	0.71609	0.415844	0.121309	0.407472	0.752679	0.574523
hsa-miR-7-2*	0.723988	0.667136	0.426768	0.191695	0.157159	0.157159	0.486313	0.335654	0.278473	0.0987699	0.0865249	0.187166	0.0865249	0.317084	0.428034	0.366411
hsa-miR-744	0.0305262	0.0123014	0.965414	0.852656	0.577479	0.0123014	0.062007	0.98802	0.970248	0.894472	0.656588	0.55916	0.55916	0.924314	0.693366	0.664355
hsa-miR-744*	0.442147	0.519642	0.354717	0.312811	0.0872064	0.0872064	0.322858	0.483298	0.560786	0.509702	0.272237	0.649221	0.272237	0.681743	0.929149	0.924455
hsa-miR-758	0.480358	0.633281	0.506563	0.869969	0.816442	0.480358	0.880356	0.369574	0.522583	0.288789	0.125328	0.4545	0.125328	0.419506	0.435609	0.276693
hsa-miR-760	0.943672	0.949065	0.929023	0.763179	0.642392	0.642392	0.957011	0.0520214	0.0572888	0.554001	0.574233	0.312932	0.0520214	0.215201	0.586557	0.46088
hsa-miR-765	0.176979	0.138044	0.0592355	0.480761	0.291844	0.0592355	0.239619	0.863646	0.82519	0.677763	0.528561	0.833363	0.528561	0.908355	0.927798	0.886701
hsa-miR-766	0.27595	0.11858	0.90069	0.67246	0.808095	0.11858	0.402574	0.882961	0.726671	0.494047	0.252096	0.110952	0.110952	0.383197	0.318402	0.00865744
hsa-miR-767-3p	0.748041	0.525524	0.538117	0.438491	0.187166	0.187166	0.545896	0.477417	0.254318	0.351954	0.147387	0.171589	0.147387	0.466677	0.429339	0.367951
hsa-miR-767-5p	0.96356	0.911664	0.851166	0.609245	0.698832	0.609245	0.9456	0.0898458	0.0371526	0.101329	0.152466	0.138389	0.0371526	0.160492	0.313315	0.260811
hsa-miR-768-3p	0.00774302	0.00217839	0.00137551	0.000439	0.425227	0.000439409	0.0023992	0.997909	0.992563	0.951115	0.95727	0.728644	0.728644	0.979399	0.244349	0.062035
hsa-miR-768-5p	0.011298	0.013651	0.0176913	0.208393	0.507218	0.011298	0.0576632	0.986696	0.9891	0.989191	0.937383	0.850589	0.850589	0.99561	0.195372	0.0853049
hsa-miR-769-3p	0.412898	0.60453	0.624136	0.473585	0.163208	0.163208	0.500317	0.398367	0.590014	0.332895	0.282698	0.13488	0.13488	0.44126	0.66717	0.582175
hsa-miR-769-5p	0.247632	0.791345	0.971017	0.899473	0.656114	0.247632	0.645196	0.211008	0.754884	0.790824	0.688341	0.38877	0.211008	0.588263	0.585092	0.56163
hsa-miR-770-5p	0.790803	0.549045	0.293811	0.562695	0.359144	0.293811	0.707698	0.453893	0.211347	0.142081	0.129832	0.275231	0.129832	0.428001	0.387259	0.336705
hsa-miR-801	0.900492	0.987877	0.983002	0.89312	0.589982	0.589982	0.937996	0.0125498	0.100902	0.608213	0.321365	0.615699	0.0125498	0.062634	0.417703	0.290334
hsa-miR-802	0.659732	0.45816	0.283814	0.272237	0.153237	0.153237	0.479663	0.544743	0.342948	0.184644	0.103272	0.444553	0.103272	0.362096	0.556661	0.501388
hsa-miR-873	0.797183	0.80974	0.655809	0.917742	0.990031	0.655809	0.960556	0.192517	0.204932	0.225635	0.237671	0.118478	0.118478	0.401712	0.0967689	0.211989
hsa-miR-874	0.0960312	0.0241186	0.00767555	0.00495389	0.000406	0.000405656	0.00219536	0.976406	0.905537	0.782416	0.852656	0.816442	0.782416	0.988078	0.585542	0.58138
hsa-miR-875-3p	0.550541	0.683733	0.444814	0.208393	0.10664	0.10664	0.373897	0.319016	0.452356	0.238906	0.101999	0.0284306	0.0284306	0.126701	0.427722	0.365515
hsa-miR-875-5p	0.868642	0.869545	0.70561	0.41141	0.615699	0.41141	0.830371	0.132327	0.133011	0.306564	0.324248	0.216759	0.132327	0.435583	0.273747	0.234513
hsa-miR-876-3p	0.996148	0.985639	0.942176	0.782473	0.713602	0.713602	0.97617	0.0148396	0.00399068	0.0456045	0.0729334	0.507218	0.00399068	0.0192784	0.234083	0.29162
hsa-miR-876-5p	0.950091	0.897548	0.863191	0.743667	0.767471	0.743667	0.981897	0.104093	0.0507939	0.278885	0.621025	0.51838	0.0507939	0.211942	0.211152	0.267327
hsa-miR-877	0.65167	0.531407	0.885909	0.696279	0.895026	0.531407	0.910353	0.471534	0.351032	0.627315	0.644705	0.312932	0.312932	0.732243	0.558502	0.493939
hsa-miR-877*	0.691262	0.437905	0.466172	0.747584	0.859319	0.437905	0.850381	0.564974	0.31132	0.365867	0.191695	0.0825796	0.0825796	0.308853	0.461052	0.445985
hsa-miR-885-3p	0.714087	0.563718	0.478508	0.360104	0.0984544	0.0984544	0.352825	0.439214	0.288412	0.105253	0.0431985	0.0227751	0.0227751	0.107372	0.548314	0.266732
hsa-miR-885-5p	0.958367	0.846164	0.646339	0.353969	0.51838	0.353969	0.776556	0.155874	0.0424148	0.0241039	0.059389	0.0108661	0.0108661	0.0563637	0.784677	0.232426
hsa-miR-886-3p	0.11252	0.0330198	0.836189	0.856165	0.571315	0.0330198	0.147391	0.967636	0.889194	0.793601	0.632847	0.691548	0.632847	0.953639	0.731652	0.605698
hsa-miR-886-5p	0.667725	0.466889	0.217036	0.0681746	0.0526534	0.0526534	0.217575	0.536023	0.334932	0.162463	0.0619251	0.141978	0.0619251	0.247023	0.429108	0.367531
hsa-miR-887	0.260361	0.563718	0.879286	0.782473	0.496266	0.260361	0.664355	0.439214	0.742204	0.963017	0.827507	0.713602	0.439214	0.851113	0.232963	0.345481
hsa-miR-888	0.247632	0.217865	0.24116	0.214912	0.0607705	0.0607705	0.244092	0.784319	0.754884	0.528617	0.40809	0.95102	0.40809	0.826976	0.456117	0.502396
hsa-miR-888*	0.792941	0.624701	0.509702	0.226092	0.126447	0.126447	0.420308	0.378169	0.209197	0.072517	0.0144529	0.00628858	0.00628858	0.0294432	0.425698	0.362989
hsa-miR-889	0.512657	0.329627	0.135682	0.214912	0.0896036	0.0896036	0.328685	0.673013	0.490273	0.487816	0.29342	0.151308	0.151308	0.477289	0.876424	0.816149
hsa-miR-890	0.57072	0.31132	0.137264	0.0327607	0.00830504	0.00830504	0.038086	0.691262	0.432151	0.528617	0.347897	0.895026	0.347897	0.770837	0.467883	0.520365
hsa-miR-891a	0.512657	0.271121	0.40899	0.247223	0.116938	0.116938	0.39946	0.73131	0.490273	0.309148	0.324248	0.868127	0.309148	0.72731	0.538822	0.585041
hsa-miR-891b	0.835115	0.769763	0.531781	0.332996	0.120035	0.120035	0.405461	0.232691	0.166773	0.102625	0.636796	0.94148	0.102625	0.361693	0.471922	0.518806
hsa-miR-892a	0.585009	0.641819	0.683992	0.459388	0.238692	0.238692	0.632019	0.361022	0.41784	0.214918	0.159439	0.850589	0.159439	0.494177	0.548648	0.594459
hsa-miR-892b	0.147805	0.0753347	0.0269177	0.195777	0.41122	0.0269177	0.121537	0.925819	0.854178	0.665245	0.863115	0.706183	0.665245	0.964007	0.48405	0.4268
hsa-miR-9	0.29454	0.610312	0.999718	0.994053	0.98015	0.29454	0.709844	0.392577	0.708141	0.788034	0.926395	0.670092	0.392577	0.813498	0.274827	0.331446
hsa-miR-9*	0.524358	0.899176	0.997429	0.997303	1	0.524358	0.906382	0.102452	0.478564	0.423786	0.990847	0.904153	0.102452	0.360643	0.352973	0.365308
hsa-miR-920	0.752728	0.57835	0.40899	0.301633	0.145647	0.145647	0.463328	0.424573	0.24961	0.221311	0.129832	0.0709449	0.0709449	0.275376	0.427689	0.366258
hsa-miR-921	0.596354	0.334932	0.178929	0.055345	0.0238961	0.0238961	0.110402	0.667725	0.406475	0.192441	0.147387	0.214146	0.147387	0.466677	0.438704	0.377618
hsa-miR-922	0.675646	0.504945	0.346457	0.136024	0.0321849	0.0321849	0.145124	0.497992	0.326987	0.160696	0.435056	0.233034	0.160696	0.494898	0.429732	0.368166
hsa-miR-923	0.363868	0.678228	0.554001	0.889898	0.670092	0.363868	0.78675	0.324535	0.638978	0.469247	0.244811	0.402107	0.244811	0.641755	0.816404	0.730386
hsa-miR-924	0.576449	0.664346	0.956629	0.801486	0.783501	0.576449	0.931723	0.338449	0.426413	0.35749	0.19992	0.102476	0.102476	0.361362	0.260689	0.211272
hsa-miR-92a	0.990101	0.986565	0.929023	0.880057	0.68433	0.68433	0.969187	0.0138925	0.0101786	0.429758	0.357028	0.41122	0.0101786	0.0533566	0.163606	0.118584
hsa-miR-92a-1*	0.990643	0.972492	0.994191	0.952577	0.913361	0.913361	0.998919	0.0282432	0.0096252	0.0017959	0.103272	0.60272	0.0017959	0.00906431	0.0203774	0.0517162
hsa-miR-92a-2*	0.973133	0.933816	0.804583	0.67643	0.913361	0.67643	0.966757	0.0674582	0.0274426	0.0159857	0.0376906	0.0541963	0.0159857	0.0762007	0.231895	0.150002
hsa-miR-92b	0.618783	0.621831	0.394397	0.1722	0.042888	0.042888	0.184164	0.381042	0.384	0.259638	0.161218	0.0661491	0.0661491	0.258228	0.428572	0.367327
hsa-miR-92b*	0.659732	0.513761	0.351954	0.191695	0.0719397	0.0719397	0.277817	0.489178	0.342948	0.173328	0.054563	0.0316931	0.0316931	0.142804	0.428713	0.367137
hsa-miR-93	0.998076	0.98745	0.943721	0.908761	0.677178	0.677178	0.967331	0.0129871	0.00200636	0.225635	0.304403	0.0872064	0.00200636	0.0099489	0.0342743	0.0130625
hsa-miR-93*	0.891948	0.718781	0.463102	0.264562	0.138389	0.138389	0.447357	0.283866	0.109519	0.0274099	0.0170153	0.00394553	0.00394553	0.0188274	0.426334	0.365472
hsa-miR-933	0.164158	0.192417	0.0646901	0.021361	0.0358188	0.021361	0.10251	0.809627	0.837933	0.812679	0.940026	0.775449	0.775449	0.987452	0.745911	0.672856
hsa-miR-934	0.759679	0.549045	0.330213	0.119508	0.524041	0.119508	0.403335	0.453893	0.242627	0.17705	0.232992	0.0607705	0.0607705	0.244092	0.429644	0.256013
hsa-miR-935	0.879866	0.700074	0.503427	0.298879	0.118478	0.118478	0.401712	0.30263	0.1217	0.0541241	0.0876464	0.025872	0.025872	0.117072	0.428011	0.366563
hsa-miR-936	0.448018	0.213508	0.143711	0.617093	0.291844	0.143711	0.458718	0.788653	0.554918	0.741845	0.459388	0.180345	0.180345	0.533891	0.96395	0.937547
hsa-miR-937	0.917498	0.811985	0.624136	0.360104	0.175919	0.175919	0.525692	0.19026	0.0837376	0.184644	0.0602251	0.011656	0.011656	0.0597312	0.427813	0.366378
hsa-miR-938	0.675646	0.432151	0.212812	0.230676	0.0837157	0.0837157	0.310721	0.57072	0.326987	0.12347	0.0343426	0.0217004	0.0217004	0.103394	0.430701	0.369646
hsa-miR-939	0.185783	0.11858	0.825888	0.597515	0.434796	0.11858	0.402574	0.882961	0.816437	0.828486	0.735813	0.670092	0.670092	0.965451	0.98568	0.978885
hsa-miR-940	0.341251	0.96192	0.851166	0.692311	0.571315	0.341251	0.763362	0.0389862	0.661551	0.614587	0.886646	0.55916	0.0389862	0.166125	0.724404	0.668279
hsa-miR-941	0.587853	0.423551	0.541289	0.321365	0.184867	0.184867	0.543465	0.579307	0.414991	0.306564	0.108484	0.0213521	0.0213521	0.102329	0.429027	0.367527
hsa-miR-942	0.899098	0.903969	0.759485	0.466461	0.167353	0.167353	0.509823	0.0976143	0.102307	0.0854985	0.290715	0.241565	0.0854985	0.315192	0.426982	0.365528
hsa-miR-943	0.873527	0.747306	0.598645	0.29342	0.153237	0.153237	0.479663	0.25524	0.128089	0.0493439	0.111165	0.0455014	0.0455014	0.191244	0.42862	0.367286
hsa-miR-944	0.489178	0.818644	0.640009	0.335944	0.824864	0.335944	0.758093	0.183563	0.513761	0.354717	0.272237	0.565209	0.183563	0.540936	0.445543	0.487988
hsa-miR-95	0.99954	0.995818	0.976064	0.886646	0.783501	0.783501	0.988605	0.00438799	0.000487942	0.879286	0.759293	0.728644	0.000487942	0.00256904	0.703422	0.565682
hsa-miR-96	1	0.999992	0.999861	0.997303	0.98015	0.98015	0.999975	1.05527e-05	1.71451e-07	3.5203e-09	8.46366e-09	5.41352e-09	3.5203e-09	1.54703e-08	0.00662962	0.00036644
hsa-miR-96*	0.471534	0.266269	0.103933	0.0343426	0.0518965	0.0343426	0.151636	0.736142	0.531407	0.338289	0.161218	0.0582277	0.0582277	0.2323	0.430042	0.368199
hsa-miR-98	0.0576699	0.0274426	0.00749224	0.708173	0.713602	0.00749224	0.034522	0.973133	0.943488	0.910652	0.739743	0.512772	0.512772	0.900188	0.583817	0.614808
hsa-miR-99a	5.17e-05	3.8e-06	1.29e-07	7.36e-07	0.17812	1.2932e-07	6.83494e-07	0.999997	0.999956	0.999773	0.996604	0.990031	0.990031	0.999996	0.0757676	0.0078954
hsa-miR-99a*	0.564974	0.392386	0.262003	0.357028	0.126447	0.126447	0.420308	0.610415	0.437905	0.324882	0.735813	0.583701	0.324882	0.746231	0.625613	0.590943
hsa-miR-99b	0.0196405	0.0129633	0.016652	0.204125	0.316573	0.0129633	0.0641414	0.987371	0.980938	0.953917	0.945183	0.775449	0.775449	0.987452	0.0791405	0.0363082
hsa-miR-99b*	0.459771	0.403646	0.487816	0.7863	0.728644	0.403646	0.822736	0.599177	0.543168	0.397298	0.274828	0.13145	0.13145	0.43125	0.503888	0.435682
hsv1-miR-H1	0.0233564	0.00675861	0.00646343	0.00215524	0.110952	0.00215524	0.0109603	0.993447	0.977293	0.968843	0.863115	0.577479	0.577479	0.932491	0.38012	0.0799059
hsv1-miR-LAT	0.164158	0.0664329	0.0153403	0.00590086	0.359144	0.00590086	0.0274746	0.934628	0.837933	0.818006	0.929203	0.759564	0.759564	0.984994	0.661928	0.544191
kshv-miR-K12-1	0.686091	0.481488	0.262003	0.212723	0.291844	0.212723	0.590456	0.521436	0.316508	0.238906	0.174082	0.073966	0.073966	0.282924	0.378094	0.322428
kshv-miR-K12-10a	0.0101342	0.00506844	0.0215201	0.197841	0.816442	0.00506844	0.0245444	0.995098	0.990235	0.961784	0.812732	0.459547	0.459547	0.866869	0.458284	0.463218
kshv-miR-K12-11	0.805526	0.726671	0.466172	0.312811	0.0792519	0.0792519	0.299713	0.27595	0.196542	0.35749	0.232992	0.0729467	0.0729467	0.280319	0.428834	0.367417
kshv-miR-K12-12	0.795068	0.918991	0.759485	0.480761	0.363251	0.363251	0.78652	0.082445	0.207059	0.178929	0.0577444	0.0267015	0.0267015	0.12039	0.426612	0.365588
kshv-miR-K12-2	0.819671	0.70546	0.503427	0.247223	0.0616394	0.0616394	0.246411	0.297229	0.182314	0.119089	0.0515221	0.0242804	0.0242804	0.112933	0.428123	0.366645
kshv-miR-K12-3	0.179161	0.680984	0.569928	0.684371	0.615699	0.179161	0.53089	0.321772	0.823021	0.735889	0.652625	0.384411	0.321772	0.741566	0.650371	0.548712
kshv-miR-K12-3*	0.665068	0.484415	0.363065	0.137605	0.120035	0.120035	0.405461	0.518512	0.337596	0.266767	0.0854145	0.3674	0.0854145	0.314876	0.430478	0.368983
kshv-miR-K12-4-3p	0.743313	0.726671	0.478508	0.435056	0.199036	0.199036	0.567145	0.27595	0.259067	0.148677	0.149066	0.203965	0.148677	0.468601	0.426034	0.365287
kshv-miR-K12-4-5p	0.573587	0.364651	0.145354	0.267104	0.0837157	0.0837157	0.310721	0.638087	0.42928	0.252618	0.0946134	0.0279894	0.0279894	0.125456	0.429017	0.367612
kshv-miR-K12-5	0.515585	0.41784	0.180822	0.118086	0.0574011	0.0574011	0.230308	0.585009	0.487343	0.259638	0.142434	0.0337007	0.0337007	0.149259	0.432496	0.370798
kshv-miR-K12-6-3p	0.657052	0.510822	0.394397	0.214912	0.0770992	0.0770992	0.29093	0.492117	0.345635	0.175182	0.059389	0.155187	0.059389	0.240232	0.429332	0.367834
kshv-miR-K12-6-5p	0.815689	0.584187	0.696382	0.51365	0.199036	0.199036	0.567145	0.41873	0.186319	0.0866498	0.424836	0.278486	0.0866498	0.321825	0.432789	0.372925
kshv-miR-K12-7	0.576449	0.370147	0.1572	0.0577444	0.0101234	0.0101234	0.0529262	0.632604	0.426413	0.24116	0.551233	0.393172	0.24116	0.636809	0.740452	0.716027
kshv-miR-K12-8	0.585009	0.337596	0.184644	0.145722	0.191837	0.145722	0.463767	0.665068	0.41784	0.368678	0.145722	0.165269	0.145722	0.463767	0.531415	0.473263
kshv-miR-K12-9	0.85507	0.650309	0.466172	0.277435	0.0770992	0.0770992	0.29093	0.352516	0.146682	0.194421	0.104556	0.0958508	0.0958508	0.347042	0.429201	0.367547
kshv-miR-K12-9*	0.593525	0.381217	0.173328	0.119508	0.0541963	0.0541963	0.220848	0.62156	0.409308	0.303991	0.189677	0.0680322	0.0680322	0.268512	0.427484	0.364737
