# Supplementary material for: Novel Rank-Based Statistical Methods Reveal MicroRNAs with Differential Expression in Multiple Cancer Types
Source: PLoS One. 2009 Nov 25;4(11):e8003. doi: 10.1371/journal.pone.0008003 (PMC2777376; doi:10.1371/journal.pone.0008003)
Supplement: Table S3 — Results of applying the RCoS statistics on the Lu et al [9] dataset. (0.09 MB XLS) [file pone.0008003.s004.xls]

## Sheet: Sheet1
	Under-expressed in cancer							Over expressed in cancer
	3 out of 7	4 out of 7	5 out of 7	6 out of 7	7 out of 7	minRCoS score	minRCoS pvalue	3 out of 7	4 out of 7	5 out of 7	6 out of 7	7 out of 7	minRCoS score	minRCoS pvalue
h_miR-105	0.856778	0.6531	0.368871	0.163498	0.140828	0.140828	0.422195	0.640655	0.356413	0.149057	0.51927	0.230872	0.149057	0.436136
h_miR-106a	0.784621	0.792102	0.7492	0.447821	0.456451	0.447821	0.838751	0.260511	0.215706	0.2228	0.12947	0.526548	0.12947	0.400607
h_miR-147	0.677707	0.535246	0.7492	0.507059	0.327329	0.327329	0.720121	0.260511	0.474812	0.331391	0.47113	0.291932	0.260511	0.639275
h_miR-155	0.960633	0.912386	0.739489	0.786942	0.584998	0.584998	0.924582	0.270327	0.0925397	0.0418245	0.0120209	0.00542803	0.00542803	0.0217967
h_miR-17-3p	0.738026	0.484882	0.34992	0.25775	0.694788	0.25775	0.634176	0.659399	0.525188	0.270212	0.109842	0.103772	0.103772	0.340437
h_miR-182*	0.965235	0.917152	0.986771	0.946679	0.84944	0.84944	0.994097	0.0154773	0.087614	0.037015	0.0120209	0.00580785	0.00580785	0.0227171
h_miR-197	0.260511	0.125439	0.0347649	0.0190806	0.00286205	0.00286205	0.0112567	0.967385	0.880441	0.7492	0.786942	0.821787	0.7492	0.97829
h_miR-198	0.186344	0.0575569	0.0621476	0.0325777	0.00411366	0.00411366	0.0178144	0.941106	0.946116	0.822287	0.723662	0.339917	0.339917	0.736279
h_miR-199b	0.177713	0.231717	0.295698	0.0966262	0.014059	0.014059	0.0522905	0.712924	0.776354	0.830754	0.646041	0.718744	0.646041	0.947652
h_miR-211	0.944239	0.807308	0.637641	0.350286	0.473178	0.350286	0.745433	0.372872	0.200226	0.0588942	0.0128763	0.0539677	0.0128763	0.0487913
h_miR-215	0.122167	0.464754	0.295698	0.189422	0.0906623	0.0906623	0.299054	0.712924	0.545285	0.88501	0.811438	0.605678	0.545285	0.902836
h_miR-217	0.991862	0.996029	0.990646	0.938393	0.794908	0.794908	0.987066	0.0111899	0.00461925	0.00891826	0.0203119	0.694788	0.00461925	0.0189792
h_miR-220	0.862469	0.917152	0.758797	0.56912	0.339917	0.339917	0.736279	0.2508	0.087614	0.143222	0.119361	0.0210451	0.0210451	0.0785046
h_miR-224	0.967385	0.942443	0.949723	0.786942	0.508213	0.508213	0.88209	0.0550294	0.0613828	0.0347649	0.00779077	0.0308176	0.00779077	0.0313351
h_miR-34b	0.300347	0.200226	0.101706	0.0772767	0.259868	0.0772767	0.266899	0.902849	0.807308	0.709748	0.392067	0.366342	0.366342	0.765415
h_miR-95	0.561915	0.643587	0.368871	0.233406	0.249874	0.233406	0.599871	0.640655	0.365999	0.448283	0.340255	0.352917	0.340255	0.737809
hm_let-7g	0.0763454	0.0191132	0.00551739	0.0010532	0.000847562	0.000847562	0.00351712	0.995023	0.982654	0.929326	0.799265	0.907148	0.799265	0.987858
hm_miR-1	0.00106548	0.0024127	0.000970198	7.52954e-05	1.88096e-06	1.88096e-06	5.59485e-06	0.999169	0.997991	0.99932	0.99827	0.968184	0.968184	0.999862
hm_miR-148a	0.878675	0.799774	0.658542	0.531589	0.490427	0.490427	0.870167	0.351885	0.207898	0.126584	0.946679	0.907148	0.126584	0.396176
hm_miR-149	0.937852	0.842819	0.777628	0.710783	0.366342	0.366342	0.765415	0.231724	0.163988	0.0655233	0.0243861	0.0789988	0.0243861	0.0864273
hm_miR-15a	0.00500005	0.0209978	0.0160579	0.0290772	0.0124735	0.00500005	0.020512	0.985159	0.980887	0.996093	0.954491	0.877888	0.877888	0.996434
hm_miR-182	1	0.999996	0.999997	1	1	0.999996	1	2.66525e-05	9.33013e-06	1.312e-07	1.90694e-07	5.64926e-08	5.64926e-08	1.44682e-07
hm_miR-188	0.59208	0.328107	0.822287	0.736486	0.440233	0.328107	0.723039	0.186344	0.681164	0.417899	0.633109	0.424512	0.186344	0.515347
hm_miR-189	0.310522	0.328107	0.131986	0.0552812	0.0789988	0.0552812	0.198207	0.873416	0.681164	0.699653	0.671957	0.303347	0.303347	0.694191
hm_miR-199a*	0.00156816	0.000517439	0.00320457	0.000401922	1.92348e-05	1.92348e-05	6.77545e-05	0.997151	0.999611	0.998935	0.993291	1	0.993291	0.999988
hm_miR-302a	0.686691	0.395139	0.322293	0.196323	0.0866207	0.0866207	0.287049	0.686691	0.614634	0.322293	0.189422	0.0624097	0.0624097	0.217695
hm_miR-9*	0.983942	0.974867	0.949723	0.954491	0.743405	0.743405	0.977922	0.0550294	0.0273901	0.0173467	0.0167953	0.490427	0.0167953	0.0628772
hmr_let-7a	0.582101	0.829055	0.729673	0.671957	0.424512	0.424512	0.819583	0.280243	0.178049	0.427955	0.283678	0.366342	0.178049	0.496628
hmr_let-7b	0.973261	0.982654	0.958528	0.858247	0.84944	0.84944	0.994097	0.0457578	0.0191132	0.0286039	0.0405599	0.0489008	0.0191132	0.0700205
hmr_let-7c	0.621504	0.614634	0.786849	0.723662	0.456451	0.456451	0.847419	0.222372	0.395139	0.388215	0.459408	0.173776	0.173776	0.487391
hmr_let-7d	0.0652291	0.0437645	0.0927322	0.124341	0.196554	0.0437645	0.164428	0.91155	0.959315	0.939986	0.811438	0.718744	0.718744	0.971726
hmr_let-7e	0.0652291	0.0694983	0.111234	0.0552812	0.0420664	0.0420664	0.16224	0.8936	0.934637	0.939986	0.786942	0.456451	0.456451	0.847419
hmr_let-7f	0.0335996	0.00796686	0.00401651	0.0120209	0.00166501	0.00166501	0.00662468	0.996407	0.992991	0.969988	0.88024	0.564926	0.564926	0.915184
hmr_let-7i	0.270327	0.192692	0.0726492	0.0325777	0.0222523	0.0222523	0.0808345	0.930977	0.814701	0.739489	0.96857	0.968184	0.739489	0.97547
hmr_miR-100	0.0154773	0.00338975	0.000233537	0.00014687	5.18457e-05	5.18457e-05	0.000175498	0.999811	0.997128	0.986771	0.901058	0.67152	0.67152	0.958153
hmr_miR-101	0.0179399	0.0039709	0.00740947	0.00287538	0.000296718	0.000296718	0.00113162	0.993268	0.99661	0.984523	0.980387	0.937241	0.937241	0.999278
hmr_miR-103	0.351885	0.137671	0.0726492	0.0427741	0.0167602	0.0167602	0.0622881	0.930977	0.868523	0.658542	0.447821	0.140828	0.140828	0.422195
hmr_miR-106b	0.982653	0.953011	0.813656	0.697864	0.508213	0.508213	0.88209	0.195131	0.0503618	0.0187103	0.00839706	0.00100966	0.00100966	0.00397071
hmr_miR-107	0.341458	0.185299	0.121325	0.0450807	0.0248457	0.0248457	0.087432	0.883791	0.821951	0.668916	0.360485	0.118474	0.118474	0.367103
hmr_miR-10a	0.331084	0.125439	0.322293	0.37085	0.14695	0.125439	0.394843	0.686691	0.880441	0.67923	0.761914	0.545448	0.545448	0.905859
hmr_miR-122a	0.888766	0.814701	0.637641	0.494961	0.84944	0.494961	0.874802	0.372872	0.192692	0.116209	0.482983	0.821787	0.116209	0.364341
hmr_miR-124a	0.712924	0.970223	0.88501	0.846867	0.718744	0.712924	0.969318	0.122167	0.0322979	0.295698	0.88024	1	0.0322979	0.13375
hmr_miR-125a	0.11499	0.0273901	0.0470621	0.0229625	0.00756394	0.00756394	0.030098	0.955611	0.974867	0.891983	0.786942	0.768787	0.768787	0.982823
hmr_miR-125b	0.0111899	0.0322979	0.0097539	0.00161026	0.394509	0.00161026	0.00630208	0.991082	0.970223	0.990646	0.938393	0.694788	0.694788	0.965143
hmr_miR-126*	3.37813e-06	0.00613404	0.0326146	0.0525799	0.0360677	3.37813e-06	1.19539e-05	0.969438	0.994661	1	1	1	0.969438	0.999876
hmr_miR-126	0.00935419	0.00533893	0.00497656	0.000748332	4.53738e-05	4.53738e-05	0.000169311	0.995523	0.995381	0.992284	0.999561	0.968184	0.968184	0.999862
hmr_miR-127	0.978328	0.902375	0.830754	0.835258	0.545448	0.545448	0.905859	0.177713	0.10287	0.023275	0.0363989	0.02922	0.023275	0.0832527
hmr_miR-128a	0.677707	0.444699	0.23036	0.459408	0.270203	0.23036	0.584472	0.7772	0.56529	0.331391	0.241345	0.0624097	0.0624097	0.217695
hmr_miR-128b	0.499862	0.265237	0.137531	0.0384357	0.00441349	0.00441349	0.0180718	0.868014	0.743322	0.510646	0.51927	0.196554	0.196554	0.534054
hmr_miR-129	0.960633	0.92176	0.786849	0.60735	0.352917	0.352917	0.754456	0.222372	0.0828475	0.0418245	0.0474821	0.0866207	0.0418245	0.160808
hmr_miR-130a	0.0111899	0.0024127	0.000348411	0.000231213	0.000487576	0.000231213	0.000891444	0.999714	0.997991	0.990646	0.961798	0.821787	0.821787	0.990843
hmr_miR-130b	0.844963	0.912386	0.898749	0.697864	0.648923	0.648923	0.951233	0.108017	0.0925397	0.161163	0.0808905	0.0686458	0.0686458	0.245399
hmr_miR-132	0.393993	0.484882	0.398024	0.163498	0.0719591	0.0719591	0.256524	0.611785	0.525188	0.616581	0.56912	0.315142	0.315142	0.711248
hmr_miR-133a	0.0946981	0.0230034	0.187118	0.274859	0.0866207	0.0230034	0.0825053	0.819588	0.979002	0.911639	0.910967	0.937241	0.819588	0.989689
hmr_miR-134	0.746132	0.743322	0.758797	0.507059	0.315142	0.315142	0.711248	0.2508	0.265237	0.261974	0.392067	0.166704	0.166704	0.477868
hmr_miR-135a	0.915698	0.821951	0.891983	0.929661	0.743405	0.743405	0.977922	0.11499	0.185299	0.0884498	0.151522	0.968184	0.0884498	0.29171
hmr_miR-135b	0.8936	0.821951	0.7492	0.961798	0.768787	0.7492	0.97829	0.260511	0.185299	0.111234	0.0258783	0.626981	0.0258783	0.0933337
hmr_miR-136	0.0206212	0.0141507	0.00401651	0.0021688	0.0124735	0.0021688	0.00900664	0.996407	0.987285	0.98206	0.96857	1	0.96857	0.999871
hmr_miR-137	0.686691	0.454715	0.340601	0.723662	0.718744	0.340601	0.738899	0.668609	0.555301	0.322293	0.151522	0.877888	0.151522	0.450041
hmr_miR-138	0.91155	0.760085	0.699653	0.482983	0.380202	0.380202	0.781421	0.310522	0.248236	0.0927322	0.0640261	0.339917	0.0640261	0.236026
hmr_miR-139	0.668609	0.43471	0.2081	0.402915	0.605678	0.2081	0.557304	0.799037	0.575245	0.340601	0.37085	0.380202	0.340601	0.738899
hmr_miR-140	0.489354	0.291578	0.101706	0.241345	0.0948645	0.0948645	0.321912	0.902849	0.71731	0.521186	0.581796	0.768787	0.521186	0.888939
hmr_miR-141	0.704302	0.50504	0.427955	0.225642	0.584998	0.225642	0.58312	0.582101	0.50504	0.304443	0.274859	0.113387	0.113387	0.358109
hmr_miR-142-3p	0.582101	0.604861	0.359345	0.646041	0.409275	0.359345	0.7581	0.65008	0.404965	0.427955	0.37085	0.303347	0.303347	0.694191
hmr_miR-142-5p	0.531132	0.681164	0.388215	0.835258	0.626981	0.388215	0.785752	0.621504	0.328107	0.479244	0.360485	0.380202	0.328107	0.723039
hmr_miR-143	0.231724	0.131477	0.0843018	0.0258783	0.490427	0.0258783	0.0933337	0.919713	0.874561	0.777628	0.88024	0.605678	0.605678	0.933969
hmr_miR-144	0.986306	0.965046	0.98206	0.890807	0.968184	0.890807	0.997036	0.0206212	0.0377492	0.0148413	0.00196746	0.0004427	0.0004427	0.00209624
hmr_miR-145	0.65008	0.444699	0.253868	0.119361	0.968184	0.119361	0.368676	0.754104	0.56529	0.359345	0.266216	0.440233	0.266216	0.64562
hmr_miR-146	0.999714	0.99661	0.973346	0.901058	0.937241	0.901058	0.997502	0.0300117	0.0039709	0.000348411	0.00375799	0.01174	0.000348411	0.00123907
hmr_miR-148b	0.878675	0.71731	0.438085	0.176127	0.270203	0.176127	0.490464	0.572045	0.291578	0.126584	0.140185	0.0399784	0.0399784	0.156054
hmr_miR-150	0.631129	0.768283	0.595412	0.301842	0.352917	0.301842	0.688444	0.415198	0.239915	0.378496	0.15743	0.648923	0.15743	0.462295
hmr_miR-152	0.447051	0.192692	0.0621476	0.0363989	0.0308176	0.0308176	0.107952	0.941106	0.814701	0.563565	0.37085	0.409275	0.37085	0.769482
hmr_miR-153	0.9985	0.997991	0.997023	0.985365	0.84944	0.84944	0.994097	0.00390667	0.0024127	0.00171864	0.000231213	8.62791e-05	8.62791e-05	0.000280342
hmr_miR-154	0.0763454	0.0406852	0.0148413	0.0704156	0.103772	0.0148413	0.0570092	0.986306	0.962251	0.929326	0.799265	0.424512	0.424512	0.819583
hmr_miR-15b	0.362359	0.223646	0.111234	0.811438	0.473178	0.111234	0.355426	0.8936	0.784294	0.648115	0.360485	0.270203	0.270203	0.649334
hmr_miR-16	0.0822419	0.0173461	0.0347649	0.0112114	0.0827346	0.0112114	0.0442931	0.967385	0.984307	0.923655	0.858247	0.768787	0.768787	0.982823
hmr_miR-17-5p	0.812882	0.643587	0.67923	0.646041	0.440233	0.440233	0.834762	0.331084	0.365999	0.193968	0.182691	0.473178	0.182691	0.512224
hmr_miR-18	0.850943	0.634001	0.627128	0.799265	0.456451	0.456451	0.847419	0.383419	0.375651	0.155037	0.15743	0.303347	0.155037	0.459242
hmr_miR-181a	0.806032	0.555301	0.458546	0.233406	0.0827346	0.0827346	0.280721	0.551717	0.454715	0.200963	0.119361	0.0489008	0.0489008	0.179595
hmr_miR-181b	0.991862	0.984307	0.929326	0.736486	0.473178	0.473178	0.858174	0.0763454	0.0173461	0.00891826	0.0405599	0.0308176	0.00891826	0.0339352
hmr_miR-181c	0.937852	0.792102	0.574185	0.350286	0.181102	0.181102	0.510562	0.436435	0.215706	0.0655233	0.0525799	0.0539677	0.0525799	0.187562
hmr_miR-183	1	0.999991	0.999601	0.996167	0.968184	0.968184	0.999862	0.000680483	1.91302e-05	6.94627e-07	7.66921e-09	7.94908e-08	7.66921e-09	1.6189e-08
hmr_miR-184	0.976725	0.990987	0.958528	0.869379	0.794908	0.794908	0.987066	0.0457578	0.01015	0.0249631	0.00617948	0.0033165	0.0033165	0.0130661
hmr_miR-185	0.611785	0.634001	0.368871	0.249459	0.0827346	0.0827346	0.280721	0.640655	0.375651	0.398024	0.301842	0.280887	0.280887	0.663464
hmr_miR-186	0.425815	0.248236	0.27858	0.151522	0.280887	0.151522	0.450041	0.729788	0.760085	0.584802	0.381378	0.181102	0.181102	0.510562
hmr_miR-187	0.844963	0.743322	0.606007	0.92051	0.821787	0.606007	0.934437	0.404588	0.265237	0.161163	0.0846298	0.140828	0.0846298	0.284735
hmr_miR-190	0.0946981	0.0273901	0.0106469	0.00287538	0.270203	0.00287538	0.0117243	0.990246	0.974867	0.911639	0.92051	0.937241	0.911639	0.998361
hmr_miR-192	0.0300117	0.150524	0.27858	0.210637	0.291932	0.0300117	0.105052	0.729788	0.855979	0.973346	0.901058	0.626981	0.626981	0.942392
hmr_miR-193	0.00626679	0.000674005	0.000503298	0.000748332	0.196554	0.000503298	0.00224094	0.99958	0.999483	0.995	0.996167	0.907148	0.907148	0.998152
hmr_miR-194	0.177713	0.337463	0.378496	0.189422	0.0379799	0.0379799	0.149469	0.631129	0.671893	0.830754	0.890807	0.937241	0.631129	0.943602
hmr_miR-195	0.000399365	1.91302e-05	4.03176e-05	2.87333e-05	7.61321e-07	7.61321e-07	2.2832e-06	0.999971	0.999991	0.999793	0.99827	1	0.99827	0.999999
hmr_miR-196a	0.621504	0.3469	0.167434	0.0808905	0.0187983	0.0187983	0.0685264	0.838837	0.662537	0.388215	0.556521	0.270203	0.270203	0.649334
hmr_miR-199a	0.341458	0.131477	0.0393674	0.0229625	0.00506971	0.00506971	0.0207986	0.962985	0.874561	0.668916	0.697864	0.694788	0.668916	0.955502
hmr_miR-19a	0.0550294	0.150524	0.595412	0.51927	0.181102	0.0550294	0.197048	0.415198	0.855979	0.949723	0.811438	0.821787	0.415198	0.813773
hmr_miR-19b	0.0652291	0.0251331	0.658542	0.37085	0.204694	0.0251331	0.0891884	0.351885	0.976997	0.939986	0.938393	0.743405	0.351885	0.750755
hmr_miR-20	0.510331	0.309655	0.709748	0.413917	0.14695	0.14695	0.434745	0.300347	0.699433	0.500138	0.425072	0.768787	0.300347	0.685658
hmr_miR-200a	0.898294	0.829055	0.606007	0.320704	0.794908	0.320704	0.713928	0.404588	0.178049	0.1064	0.0580877	0.159881	0.0580877	0.203562
hmr_miR-200c	0.995523	0.984307	0.923655	0.974777	0.937241	0.923655	0.99868	0.0822419	0.0173461	0.00497656	0.0203119	0.00975681	0.00497656	0.0198016
hmr_miR-203	0.987385	0.965046	0.969988	0.993291	0.877888	0.877888	0.996434	0.0335996	0.0377492	0.0136944	0.00238656	0.00211096	0.00211096	0.00886617
hmr_miR-204	0.372872	0.604861	0.627128	0.320704	0.0827346	0.0827346	0.280721	0.383419	0.404965	0.637641	0.402915	0.743405	0.383419	0.783848
hmr_miR-205	0.998697	0.999483	0.995	0.99827	1	0.995	0.999991	0.00626679	0.000674005	0.00149991	0.000266878	0.0489008	0.000266878	0.000976349
hmr_miR-206	0.436435	0.424755	0.709748	0.459408	0.877888	0.424755	0.820394	0.300347	0.585162	0.574185	0.858247	0.768787	0.300347	0.685658
hmr_miR-208	0.996795	0.976997	0.944971	0.901058	0.605678	0.605678	0.933969	0.0600138	0.0251331	0.00359306	0.0167953	0.00211096	0.00211096	0.00886617
hmr_miR-21	0.971396	0.97261	0.976475	0.92051	0.907148	0.907148	0.998152	0.0266542	0.0297774	0.0305618	0.0229625	0.00975681	0.00975681	0.0377055
hmr_miR-210	0.99958	0.999714	0.998935	0.980387	0.907148	0.907148	0.998152	0.00156816	0.000389182	0.000503298	0.000306941	0.00153557	0.000306941	0.0011628
hmr_miR-212	0.76964	0.970223	0.954242	0.823442	0.67152	0.67152	0.958153	0.0502771	0.0322979	0.238059	0.494961	0.249874	0.0322979	0.13375
hmr_miR-213	0.784621	0.71731	0.427955	0.274859	0.648923	0.274859	0.654867	0.582101	0.291578	0.2228	0.182691	0.0379799	0.0379799	0.149469
hmr_miR-214	0.0206212	0.0322979	0.0067316	0.00409662	0.00756394	0.00409662	0.0175739	0.993898	0.970223	0.98206	0.890807	0.67152	0.67152	0.958153
hmr_miR-216	0.551717	0.792102	0.7492	0.811438	0.626981	0.551717	0.90639	0.260511	0.215706	0.458546	0.482983	0.718744	0.215706	0.56935
hmr_miR-218	0.280243	0.087614	0.0498471	0.00779077	0.0007083	0.0007083	0.00317241	0.952938	0.917152	0.729673	0.507059	0.303347	0.303347	0.694191
hmr_miR-219	0.9884	0.982654	0.934771	0.799265	0.584998	0.584998	0.924582	0.0706737	0.0191132	0.0126147	0.00904059	0.00180368	0.00180368	0.00807013
hmr_miR-22	0.144876	0.10287	0.0418245	0.0258783	0.0465241	0.0258783	0.0933337	0.960633	0.902375	0.862885	0.946679	0.877888	0.862885	0.994947
hmr_miR-221	0.404588	0.157181	0.67923	0.858247	0.937241	0.157181	0.460655	0.331084	0.849476	0.606007	0.51927	0.718744	0.331084	0.73034
hmr_miR-222	0.838837	0.959315	0.905302	0.774486	0.768787	0.768787	0.982823	0.101251	0.0437645	0.167434	0.100893	0.166704	0.0437645	0.164428
hmr_miR-223	0.919713	0.784294	0.584802	0.929661	0.67152	0.584802	0.921738	0.425815	0.223646	0.0843018	0.0552812	0.0360677	0.0360677	0.143547
hmr_miR-23a	0.0706737	0.0538838	0.0187103	0.0525799	0.0624097	0.0187103	0.0677143	0.982653	0.949638	0.934771	0.761914	0.508213	0.508213	0.88209
hmr_miR-23b	0.0235248	0.0209978	0.00610166	0.00839706	0.00756394	0.00610166	0.0230626	0.994483	0.980887	0.979379	0.890807	0.605678	0.605678	0.933969
hmr_miR-24	0.213151	0.0653628	0.0136944	0.00904059	0.00580785	0.00580785	0.0227171	0.987385	0.938617	0.795932	0.846867	0.768787	0.768787	0.982823
hmr_miR-25	0.832566	0.614634	0.340601	0.13475	0.118474	0.118474	0.367103	0.668609	0.395139	0.17385	0.0610018	0.0158143	0.0158143	0.0609411
hmr_miR-26a	0.0706737	0.0828475	0.0418245	0.0104461	0.000775254	0.000775254	0.00329559	0.960633	0.92176	0.934771	0.786942	0.526548	0.526548	0.892725
hmr_miR-26b	0.0374193	0.00461925	0.0067316	0.00484785	0.000925575	0.000925575	0.00372263	0.993898	0.996029	0.9664	0.835258	0.821787	0.821787	0.990843
hmr_miR-27a	0.241203	0.223646	0.0764032	0.034447	0.0594782	0.034447	0.140317	0.927351	0.784294	0.768276	0.658994	0.794908	0.658994	0.953229
hmr_miR-27b	0.478814	0.256678	0.121325	0.034447	0.0262367	0.0262367	0.0943744	0.883791	0.751764	0.531754	0.274859	0.907148	0.274859	0.654867
hmr_miR-28	0.2508	0.0782399	0.0160579	0.0363989	0.159881	0.0160579	0.0615437	0.985159	0.92621	0.758797	0.531589	0.794908	0.531589	0.896702
hmr_miR-296	0.993898	0.967702	0.934771	0.974777	0.794908	0.794908	0.987066	0.0706737	0.0349543	0.0067316	0.00178159	0.00663625	0.00178159	0.00794772
hmr_miR-299	0.856778	0.726091	0.689478	0.846867	0.605678	0.605678	0.933969	0.32077	0.28269	0.149057	0.0525799	0.00663625	0.00663625	0.0253372
hmr_miR-29a	0.659399	0.555301	0.510646	0.266216	0.204694	0.204694	0.546432	0.499862	0.454715	0.34992	0.494961	0.204694	0.204694	0.546432
hmr_miR-29b	0.222372	0.356413	0.161163	0.0737859	0.0420664	0.0420664	0.16224	0.844963	0.6531	0.786849	0.858247	0.508213	0.508213	0.88209
hmr_miR-29c	0.415198	0.163988	0.0764032	0.0704156	0.0754086	0.0704156	0.252684	0.927351	0.842819	0.595412	0.47113	0.221844	0.221844	0.574604
hmr_miR-301	0.499862	0.300567	0.287076	0.12947	0.0906623	0.0906623	0.299054	0.72142	0.708422	0.510646	0.436374	0.196554	0.196554	0.534054
hmr_miR-30a-3p	0.204068	0.113837	0.0927322	0.0274412	0.213121	0.0274412	0.0985011	0.91155	0.891726	0.804869	0.620208	0.327329	0.327329	0.720121
hmr_miR-30a-5p	0.013229	0.0469894	0.0160579	0.0021688	0.00916311	0.0021688	0.00900664	0.985159	0.956235	0.98881	0.946679	0.718744	0.718744	0.971726
hmr_miR-30b	0.280243	0.087614	0.0764032	0.0640261	0.103772	0.0640261	0.236026	0.927351	0.917152	0.729673	0.985365	0.84944	0.729673	0.973673
hmr_miR-30c	0.00935419	0.108274	0.0843018	0.0671632	0.0624097	0.00935419	0.0363522	0.919713	0.89713	0.992284	0.96857	0.877888	0.877888	0.996434
hmr_miR-30d	0.0763454	0.0737904	0.0588942	0.124341	0.0566656	0.0566656	0.201072	0.944239	0.930502	0.929326	0.761914	0.648923	0.648923	0.951233
hmr_miR-30e	0.00297721	0.00338975	0.00359306	0.00409662	0.140828	0.00297721	0.0122634	0.996795	0.997128	0.997799	0.989678	0.968184	0.968184	0.999862
hmr_miR-31	0.998039	0.997128	0.984523	0.996167	0.968184	0.968184	0.999862	0.0179399	0.00338975	0.00222922	0.0924952	0.694788	0.00222922	0.00962742
hmr_miR-32	0.241203	0.087614	0.0216719	0.0846298	0.0187983	0.0187983	0.0685264	0.979849	0.917152	0.768276	0.646041	0.584998	0.584998	0.924582
hmr_miR-320	0.290252	0.248236	0.521186	0.620208	0.743405	0.248236	0.614243	0.489354	0.760085	0.719757	0.684917	0.409275	0.409275	0.807624
hmr_miR-323	0.999946	0.999483	0.993733	0.996167	1	0.993733	0.999989	0.00771554	0.000674005	7.14718e-05	0.000519757	2.59102e-05	2.59102e-05	8.34363e-05
hmr_miR-324-3p	0.997151	0.999611	0.997799	0.96857	0.768787	0.768787	0.982823	0.00297721	0.000517439	0.00320457	0.000588489	4.53738e-05	4.53738e-05	0.000169311
hmr_miR-324-5p	0.551717	0.454715	0.295698	0.436374	0.259868	0.259868	0.637821	0.712924	0.555301	0.458546	0.556521	0.213121	0.213121	0.565107
hmr_miR-326	0.383419	0.157181	0.245896	0.0808905	0.0399784	0.0399784	0.156054	0.761941	0.849476	0.627128	0.37085	0.339917	0.339917	0.736279
hmr_miR-328	0.65008	0.474812	0.606007	0.494961	0.204694	0.204694	0.546432	0.404588	0.535246	0.359345	0.350286	0.249874	0.249874	0.619597
hmr_miR-33	0.260511	0.144021	0.521186	0.274859	0.166704	0.144021	0.428228	0.489354	0.862329	0.7492	0.436374	0.968184	0.436374	0.829535
hmr_miR-331	0.72142	0.784294	0.563565	0.60735	0.303347	0.303347	0.694191	0.447051	0.223646	0.287076	0.594543	0.270203	0.223646	0.578876
hmr_miR-335	0.393993	0.328107	0.200963	0.0610018	0.0866207	0.0610018	0.209641	0.806032	0.681164	0.616581	0.330394	0.230872	0.230872	0.588083
hmr_miR-338	0.137115	0.157181	0.0557611	0.0808905	0.526548	0.0557611	0.199301	0.947254	0.849476	0.870457	0.901058	0.937241	0.849476	0.994151
hmr_miR-339	0.704302	0.484882	0.245896	0.241345	0.140828	0.140828	0.422195	0.761941	0.525188	0.304443	0.176127	0.0513807	0.0513807	0.186422
hmr_miR-340	0.640655	0.49496	0.331391	0.140185	0.0539677	0.0539677	0.195246	0.677707	0.515118	0.368871	0.507059	0.584998	0.368871	0.76802
hmr_miR-342	0.00935419	0.0141507	0.00401651	0.203394	0.0686458	0.00401651	0.0173519	0.996407	0.987285	0.992284	0.946679	0.907148	0.907148	0.998152
hmr_miR-34a	0.572045	0.760085	0.813656	0.51927	0.339917	0.339917	0.736279	0.195131	0.248236	0.438085	0.620208	0.352917	0.195131	0.528955
hmr_miR-34c	0.677707	0.545285	0.304443	0.436374	0.394509	0.304443	0.695365	0.704302	0.464754	0.331391	0.189422	0.0686458	0.0686458	0.245399
hmr_miR-7	0.978328	0.97261	0.870457	0.88024	0.67152	0.67152	0.958153	0.137115	0.0297774	0.023275	0.0640261	0.291932	0.023275	0.0832527
hmr_miR-9	0.468246	0.239915	0.616581	0.425072	0.694788	0.239915	0.604899	0.393993	0.768283	0.542344	0.594543	0.394509	0.393993	0.789663
hmr_miR-92	0.695557	0.484882	0.331391	0.151522	0.230872	0.151522	0.450041	0.677707	0.525188	0.313309	0.203394	0.259868	0.203394	0.541294
hmr_miR-93	0.923597	0.760085	0.489669	0.581796	0.648923	0.489669	0.866795	0.520756	0.248236	0.0802868	0.145775	0.0719591	0.0719591	0.256524
hmr_miR-96	0.999652	0.998651	0.986771	0.985365	0.877888	0.877888	0.996434	0.0154773	0.00165553	0.000420313	0.0229625	0.00228072	0.000420313	0.00167055
hmr_miR-98	0.362359	0.365999	0.331391	0.13475	0.221844	0.13475	0.410039	0.677707	0.643587	0.648115	0.47113	0.440233	0.440233	0.834762
hmr_miR-99a	0.0266542	0.00338975	0.000707213	8.96564e-05	2.23597e-05	2.23597e-05	7.6105e-05	0.999401	0.997128	0.976475	0.890807	0.877888	0.877888	0.996434
hmr_miR-99b	0.11499	0.144021	0.0557611	0.0363989	0.0124735	0.0124735	0.0470638	0.947254	0.862329	0.891983	0.749242	0.545448	0.545448	0.905859
hr_miR-10b	0.0706737	0.0209978	0.0884498	0.0274412	0.00441349	0.00441349	0.0180718	0.915698	0.980887	0.934771	0.869379	0.648923	0.648923	0.951233
hr_miR-200b	0.998873	0.988617	0.98206	0.96857	0.877888	0.877888	0.996434	0.0206212	0.0127152	0.00130332	0.00117484	0.0007083	0.0007083	0.00317241
m_miR-106a	0.489354	0.49496	0.627128	0.392067	0.240212	0.240212	0.608494	0.383419	0.515118	0.521186	0.340255	0.366342	0.340255	0.737809
m_miR-10b	0.186344	0.119559	0.0498471	0.0884972	0.0379799	0.0379799	0.149469	0.952938	0.886163	0.822287	0.954491	0.84944	0.822287	0.991029
m_miR-155	0.999293	0.998651	0.986771	0.96857	0.768787	0.768787	0.982823	0.0154773	0.00165553	0.000830654	4.30814e-05	2.23597e-05	2.23597e-05	7.6105e-05
m_miR-17-3p	0.510331	0.414838	0.468868	0.241345	0.108488	0.108488	0.349216	0.541454	0.595035	0.500138	0.340255	0.584998	0.340255	0.737809
m_miR-199b	0.561915	0.375651	0.187118	0.0640261	0.0124735	0.0124735	0.0470638	0.819588	0.634001	0.448283	0.283678	0.153299	0.153299	0.457889
m_miR-200b	0.987385	0.967702	0.934771	0.954491	0.907148	0.907148	0.998152	0.0706737	0.0349543	0.0136944	0.00570647	0.000847562	0.000847562	0.00351712
m_miR-201	0.888766	0.784294	0.911639	0.910967	0.907148	0.784294	0.984554	0.0946981	0.223646	0.116209	0.0307886	0.00621022	0.00621022	0.0241696
m_miR-202	0.640655	0.356413	0.193968	0.425072	0.181102	0.181102	0.510562	0.812882	0.6531	0.368871	0.203394	0.0566656	0.0566656	0.201072
m_miR-207	0.976725	0.992033	0.949723	0.974777	0.821787	0.821787	0.990843	0.0550294	0.00901266	0.0249631	0.00972302	0.188692	0.00901266	0.0345167
m_miR-224	0.995983	0.985849	0.958528	0.910967	0.718744	0.718744	0.971726	0.0457578	0.0156931	0.00447698	0.000942028	0.134926	0.000942028	0.00379747
m_miR-293	0.915698	0.886163	0.668916	0.402915	0.270203	0.270203	0.649334	0.341458	0.119559	0.0884498	0.218053	0.0465241	0.0465241	0.174723
m_miR-294	0.898294	0.708422	0.552949	0.402915	0.394509	0.394509	0.796651	0.457656	0.300567	0.1064	0.0405599	0.0070871	0.0070871	0.028986
m_miR-295	0.844963	0.743322	0.542344	0.56912	0.303347	0.303347	0.694191	0.468246	0.265237	0.161163	0.109842	0.0489008	0.0489008	0.179595
m_miR-297	0.310522	0.414838	0.40792	0.16973	0.166704	0.166704	0.477868	0.601976	0.595035	0.699653	0.447821	0.648923	0.447821	0.838751
m_miR-344	0.659399	0.454715	0.215379	0.266216	0.14695	0.14695	0.434745	0.7919	0.555301	0.34992	0.47113	0.213121	0.213121	0.565107
m_miR-346	0.992591	0.992033	0.98206	0.890807	1	0.890807	0.997036	0.0206212	0.00901266	0.00813758	0.000840631	0.221844	0.000840631	0.00345174
mr_let-7d*	0.856778	0.855979	0.795932	0.774486	0.490427	0.490427	0.870167	0.213151	0.150524	0.149057	0.0384357	0.00473186	0.00473186	0.0192509
mr_miR-101b	0.761941	0.614634	0.606007	0.447821	0.134926	0.134926	0.412927	0.404588	0.395139	0.245896	0.51927	0.394509	0.245896	0.61296
mr_miR-151	0.447051	0.300567	0.17385	0.0772767	0.0262367	0.0262367	0.0943744	0.832566	0.708422	0.563565	0.283678	0.140828	0.140828	0.422195
mr_miR-211	0.784621	0.751764	0.542344	0.381378	0.280887	0.280887	0.663464	0.468246	0.256678	0.2228	0.581796	0.315142	0.2228	0.577567
mr_miR-217	0.761941	0.671893	0.468868	0.811438	0.605678	0.468868	0.853522	0.541454	0.337463	0.245896	0.274859	0.794908	0.245896	0.61296
mr_miR-290	0.994483	0.962251	0.88501	0.697864	0.67152	0.67152	0.958153	0.122167	0.0406852	0.00610166	0.000588489	0.00542803	0.000588489	0.00247942
mr_miR-291-3p	0.999849	0.999859	0.999973	0.999561	1	0.999561	1	8.87085e-05	0.000204155	0.000188569	1.85831e-05	1.21427e-06	1.21427e-06	3.03161e-06
mr_miR-291-5p	0.989353	0.962251	0.862885	0.594543	0.526548	0.526548	0.892725	0.144876	0.0406852	0.0115997	0.0846298	0.0906623	0.0115997	0.0454402
mr_miR-292-3p	0.561915	0.309655	0.137531	0.0671632	0.113387	0.0671632	0.243416	0.868014	0.699433	0.448283	0.203394	0.230872	0.203394	0.541294
mr_miR-292-5p	0.582101	0.309655	0.17385	0.330394	0.0992325	0.0992325	0.331877	0.832566	0.699433	0.427955	0.980387	0.84944	0.427955	0.823454
mr_miR-298	0.372872	0.178049	0.295698	0.301842	0.103772	0.103772	0.340437	0.712924	0.829055	0.637641	0.494961	0.204694	0.204694	0.546432
mr_miR-300	0.944239	0.90746	0.855124	0.749242	0.718744	0.718744	0.971726	0.152821	0.0976248	0.0588942	0.350286	0.204694	0.0588942	0.204692
mr_miR-322	0.950153	0.987285	0.929326	0.929661	0.694788	0.694788	0.965143	0.0763454	0.0141507	0.0527461	0.151522	0.0308176	0.0141507	0.0530261
mr_miR-325	0.883791	0.708422	0.417899	0.203394	0.352917	0.203394	0.541294	0.59208	0.300567	0.121325	0.392067	0.280887	0.121325	0.374904
mr_miR-329	0.965235	0.862329	0.637641	0.646041	0.315142	0.315142	0.711248	0.372872	0.144021	0.037015	0.0120209	0.456451	0.0120209	0.046473
mr_miR-330	0.915698	0.760085	0.668916	0.620208	0.259868	0.259868	0.637821	0.341458	0.248236	0.0884498	0.56912	0.508213	0.0884498	0.29171
mr_miR-337	0.457656	0.43471	0.238059	0.182691	0.123755	0.123755	0.391877	0.76964	0.575245	0.552949	0.360485	0.259868	0.259868	0.637821
mr_miR-341	0.72142	0.902375	0.911639	0.890807	0.821787	0.72142	0.972572	0.0946981	0.10287	0.287076	0.100893	0.0360677	0.0360677	0.143547
mr_miR-345	0.862469	0.6531	0.368871	0.544008	0.291932	0.291932	0.681503	0.640655	0.356413	0.143222	0.381378	0.166704	0.143222	0.426785
mr_miR-34b	0.950153	0.862329	0.962581	0.910967	0.794908	0.794908	0.987066	0.0414719	0.144021	0.0527461	0.176127	0.0789988	0.0414719	0.159841
mr_miR-350	0.799037	0.604861	0.795932	0.658994	0.291932	0.291932	0.681503	0.213151	0.404965	0.2081	0.210637	0.490427	0.2081	0.557304
mr_miR-351	0.00156816	0.000204155	0.000188569	0.00238656	0.02922	0.000188569	0.000653358	0.999849	0.999859	0.998935	0.989678	0.907148	0.907148	0.998152
mr_miR-7b	0.541454	0.337463	0.295698	0.124341	0.0992325	0.0992325	0.331877	0.712924	0.671893	0.468868	0.266216	0.108488	0.108488	0.349216
OLD_miR-321_ARG_tRNA_FRAGMENT	0.98129	0.942443	0.786849	0.823442	0.440233	0.440233	0.834762	0.222372	0.0613828	0.0201512	0.0167953	0.626981	0.0167953	0.0628772
r_miR-129*	0.0600138	0.0925397	0.27858	0.210637	0.0566656	0.0566656	0.201072	0.729788	0.912386	0.944971	0.774486	0.564926	0.564926	0.915184
r_miR-140*	0.0457578	0.0191132	0.037015	0.00668354	0.00806803	0.00668354	0.0256554	0.965235	0.982654	0.958528	0.823442	0.84944	0.823442	0.991237
r_miR-151*	0.0374193	0.0273901	0.00497656	0.0450807	0.00621022	0.00497656	0.0198016	0.995523	0.974867	0.9664	0.835258	0.584998	0.584998	0.924582
r_miR-20*	0.572045	0.375651	0.359345	0.531589	0.196554	0.196554	0.534054	0.65008	0.634001	0.438085	0.413917	0.303347	0.303347	0.694191
r_miR-327	0.976725	0.990987	0.979379	0.938393	0.694788	0.694788	0.965143	0.0235248	0.01015	0.0249631	0.0157371	0.0177542	0.01015	0.0383252
r_miR-333	0.457656	0.256678	0.17385	0.0552812	0.270203	0.0552812	0.198207	0.832566	0.751764	0.552949	0.266216	0.204694	0.204694	0.546432
r_miR-336	0.969438	0.999991	0.999973	0.999561	1	0.969438	0.999876	8.87085e-05	1.91302e-05	0.0326146	0.145775	0.315142	1.91302e-05	6.51261e-05
r_miR-343	0.2508	0.119559	0.0690232	0.0384357	0.0948645	0.0384357	0.153731	0.934477	0.886163	0.758797	0.671957	0.339917	0.339917	0.736279
r_miR-344	0.91155	0.938617	0.855124	0.786942	0.564926	0.564926	0.915184	0.152821	0.0653628	0.0927322	0.151522	0.0324895	0.0324895	0.13494
r_miR-346	0.9884	0.953011	0.877833	0.710783	0.366342	0.366342	0.765415	0.129543	0.0503618	0.0126147	0.620208	0.584998	0.0126147	0.0475999
r_miR-347	0.300347	0.375651	0.287076	0.292672	0.0827346	0.0827346	0.280721	0.72142	0.634001	0.709748	0.697864	0.456451	0.456451	0.847419
r_miR-349	0.955611	0.946116	0.862885	0.910967	0.937241	0.862885	0.994947	0.144876	0.0575569	0.0470621	0.320704	0.424512	0.0470621	0.176936
r_miR-352	0.0946981	0.0828475	0.0249631	0.0243861	0.380202	0.0243861	0.0864273	0.976725	0.92176	0.911639	0.901058	0.743405	0.743405	0.977922
r_miR-7*	0.746132	0.708422	0.595412	0.633109	0.508213	0.508213	0.88209	0.415198	0.300567	0.261974	0.531589	0.768787	0.261974	0.640531
